# Supplementary material for: Covariation Between Microbiome Composition and Host Transcriptome in the Gut of Wild Drosophila melanogaster: A Re‐Analysis
Source: Ecol Evol. 2025 Jan 12;15(1):e70853. doi: 10.1002/ece3.70853 (PMC11725384; doi:10.1002/ece3.70853)
Supplement: Supplementary file 8 — Table S1. Library statistics: Dada2 quality control stats from microbial 16S rRNA sequence processing, and RNAseq library properties before and after read filtering. Table S2. DESeq2 analysis of genes associated to microbiota PC1. Table S3. DESeq2 analysis of genes associated to microbiota PC2. Table S4. DESeq2 analysis of genes associated to microbiota PC3. Table S5. DESeq2 analysis of genes associated to microbiota PC4. Table S6. GO enrichment analysis: union of sets of differentially expressed genes associated to microbiota PCs 1–4. Table S7. GO enrichment analysis: differentially expressed genes associated to microbiota PC 1. Table S8. GO enrichment analysis: differentially expressed genes associated to microbiota PC 2. Table S9. GO enrichment analysis: differentially expressed genes associated to microbiota PC 3. Table S10. GO enrichment analysis: differentially expressed genes associated to microbiota PC 4. [file ECE3-15-e70853-s007.xlsx]

## Sheet: key
Table	Description
S1	Library statistics: Dada2 quality control stats from microbial 16S rRNA sequence processing, and RNAseq library properties before and after read filtering
S2	DEseq analysis - PC1
S3	DEseq analysis - PC2
S4	DEseq analysis - PC3
S5	DEseq analysis - PC4
S6	GO enrichment analysis - union of differentially expressed genes assoc. to each of PCs 1-4
S7	GO enrichment analysis - differentially expressed genes assoc. to PC 1
S8	GO enrichment analysis - differentially expressed genes assoc. to PC 2
S9	GO enrichment analysis - differentially expressed genes assoc. to PC 3
S10	GO enrichment analysis - differentially expressed genes assoc. to PC 3

## Sheet: Table S1
	16S amplicon sequencing							RNA sequencing
Sample	Input Reads	Filtered Reads	Reads Passed Filter (%)	Reads After Denoising	Reads After Merging (%)	Non-chimeric reads	Remaining Reads (%)	n. genes detected before filtering	genes with zero counts before filtering	sample depth before filtering	n. genes after filtering	sample depth after filtering
1	185184	130458	70.5	129206	67	22811	12.3	10097	3958	13034999	8960	13028003
2	180739	117005	64.7	115900	61.8	22512	12.5	9998	4057	12655524	8960	12649383
3	261264	156747	60	155793	57.6	25307	9.7	11639	2416	7183755	8960	7131061
4	212280	144320	68	143174	65.7	36073	17	10566	3489	13287172	8960	13273198
5	270345	158660	58.7	157905	57.4	35802	13.2	11003	3052	17649133	8960	17583487
6	251803	163561	65	161621	61.6	32577	12.9	10623	3432	10647438	8960	10620906

## Sheet: Table S2
	baseMean	log2FoldChange	lfcSE	stat	pvalue	padj	gene
FBgn0000008	11.6343	0.120448	0.582166	0.149679	0.698843	0.999796	a
FBgn0000014	24.3349	0.270821	0.425651	1.29128	0.255813	0.999796	abd-A
FBgn0000015	66.5768	-0.0352232	0.299803	1.42685	0.232279	0.999796	Abd-B
FBgn0000017	96.8436	-0.102843	0.25784	0.627054	0.428438	0.999796	Abl
FBgn0000018	33.0821	-0.0673235	0.372926	0.0179712	0.893358	0.999796	abo
FBgn0000024	292.282	0.218801	0.203	2.16831	0.140881	0.958937	Ace
FBgn0000032	79.8518	-0.08056	0.278226	0.027522	0.868238	0.999796	Acph-1
FBgn0000038	3.40686	-0.0221328	0.992009	0.161571	0.687714	0.999796	nAChRbeta1
FBgn0000042	9659.13	-0.145919	0.163654	0.105161	0.745722	0.999796	Act5C
FBgn0000043	561.916	0.016307	0.179374	0.881561	0.347774	0.999796	Act42A
FBgn0000044	5588.74	-0.0386168	0.168603	0.00965494	0.921726	0.999796	Act57B
FBgn0000045	84.2189	-1.15555	0.356155	30.5715	3.21786e-08	4.11887e-05	Act79B
FBgn0000046	594.136	-0.19044	0.180303	0.981865	0.321739	0.999796	Act87E
FBgn0000047	24.4204	-0.0588515	0.482125	3.79829	0.0513049	0.718268	Act88F
FBgn0000052	81.001	-0.234192	0.279731	0.470189	0.4929	0.999796	Pfas
FBgn0000053	93.8762	-0.361547	0.266917	5.30358	0.0212816	0.512589	Gart
FBgn0000055	4224.31	-0.0880457	0.16404	1.14783	0.284004	0.999796	Adh
FBgn0000057	52.1427	0.000751811	0.333674	1.92925	0.164841	0.992226	adp
FBgn0000063	5.65249	0.143782	0.830145	0.0404718	0.840561	0.999796	Mps1
FBgn0000064	1902.67	0.0254169	0.180703	1.88989	0.169215	0.995792	Ald1
FBgn0000077	24.4819	-0.0395023	0.419465	0.0255968	0.872889	0.999796	amx
FBgn0000078	6957.2	-0.556076	0.161975	20.2185	6.90815e-06	0.00278605	Amy-d
FBgn0000079	8726.91	-0.580475	0.161534	9.39155	0.00217988	0.161419	Amy-p
FBgn0000083	554.7	-0.0350049	0.182901	0.463233	0.496117	0.999796	AnxB9
FBgn0000084	74.9733	0.0391713	0.285971	0.0159434	0.89952	0.999796	AnxB10
FBgn0000094	238.171	-0.831655	0.764664	3.94749	0.0469414	0.695011	Anp
FBgn0000097	256.927	-0.0451826	0.217639	0.403883	0.525091	0.999796	aop
FBgn0000100	2660.88	-0.346781	0.165171	10.172	0.00142591	0.125256	RpLP0
FBgn0000108	22.5861	0.400406	0.450932	5.01436	0.0251379	0.541988	Appl
FBgn0000109	24.0078	-0.334434	0.447906	1.20198	0.272925	0.999796	Aprt
FBgn0000114	60.4181	0.262063	0.313321	1.64175e-05	0.996767	0.999796	bru1
FBgn0000115	129.402	0.0140908	0.23461	0.261223	0.609281	0.999796	Arl1
FBgn0000116	3176.66	-0.44275	0.172499	0.956832	0.327986	0.999796	Argk
FBgn0000117	430.047	-0.109356	0.186275	1.59019	0.207299	0.999796	arm
FBgn0000119	141.041	0.192514	0.229325	1.21751	0.269849	0.999796	arr
FBgn0000120	5.19762	-0.182403	0.830507	0.479892	0.488471	0.999796	Arr1
FBgn0000121	2.86436	0.367283	1.04268	0.0752148	0.78389	0.999796	Arr2
FBgn0000139	76.6719	0.187265	0.279034	0.000138128	0.990623	0.999796	ash2
FBgn0000146	6.05999	-0.0430788	0.772728	0.0145259	0.904068	0.999796	aub
FBgn0000150	1032.73	0.0958846	0.170667	0.104071	0.746998	0.999796	awd
FBgn0000152	45.9154	0.216045	0.336446	0.00787543	0.929286	0.999796	Axs
FBgn0000163	238.832	0.0352454	0.204859	0.203081	0.652245	0.999796	baz
FBgn0000173	285.145	-0.0406916	0.197479	0.959495	0.327314	0.999796	ben
FBgn0000181	1160.65	0.172741	0.170037	1.46445	0.226224	0.999796	bic
FBgn0000183	369.202	0.0649026	0.188587	2.09039	0.148229	0.965339	BicD
FBgn0000212	161.286	-0.100219	0.223549	0.947443	0.330371	0.999796	brm
FBgn0000221	8.78945	0.126199	0.663968	0.000884647	0.976272	0.999796	brn
FBgn0000228	138.53	-0.0257194	0.231304	1.10413	0.293361	0.999796	Bsg25D
FBgn0000229	261.201	-0.187399	0.206475	0.12642	0.722173	0.999796	bsk
FBgn0000239	236.8	-0.00599474	0.205555	0.0011371	0.9731	0.999796	bur
FBgn0000244	356.064	-0.0187184	0.199496	3.45111	0.0632092	0.767418	by
FBgn0000246	17.6444	0.250049	0.474607	1.20566	0.272193	0.999796	c(3)G
FBgn0000247	122.237	-0.0931837	0.244113	1.89925	0.168163	0.995792	ca
FBgn0000250	727.132	-0.21005	0.175432	0.738463	0.390154	0.999796	cact
FBgn0000251	131.925	-0.194201	0.238412	0.649101	0.420434	0.999796	cad
FBgn0000253	3414.06	0.283416	0.19773	18.42	1.77192e-05	0.00512141	Cam
FBgn0000256	353.469	-0.060273	0.195077	2.17005	0.140721	0.958937	capu
FBgn0000257	22.0178	-0.263058	0.487077	0.266184	0.605903	0.999796	car
FBgn0000259	373.751	-0.0195356	0.189935	2.19047	0.138867	0.95785	CkIIbeta
FBgn0000261	1543.38	-0.216878	0.167608	4.58588	0.0322365	0.601748	Cat
FBgn0000273	555.984	0.264049	0.204497	4.80203	0.0284262	0.569796	Pka-C1
FBgn0000283	291.639	0.023029	0.19636	0.0922069	0.76139	0.999796	Cp190
FBgn0000286	126.254	0.12465	0.238248	0.00065389	0.979599	0.999796	Cf2
FBgn0000287	4.38995	0.157228	0.874739	0.00598119	0.938355	0.999796	salr
FBgn0000289	190.166	0.00202058	0.214721	0.00781511	0.929556	0.999796	cg
FBgn0000299	72.8905	0.118646	0.301366	1.01114	0.314629	0.999796	Col4a1
FBgn0000307	153.009	0.124486	0.222526	0.156905	0.692022	0.999796	chif
FBgn0000308	2254.27	0.0388732	0.165008	12.7997	0.000346666	0.0526463	chic
FBgn0000316	83.9127	-0.0146317	0.270591	0.820146	0.365138	0.999796	cin
FBgn0000317	150.197	-0.0858448	0.23287	0.0806627	0.776401	0.999796	ck
FBgn0000318	783.334	0.210017	0.173845	0.802034	0.370486	0.999796	cl
FBgn0000319	1277.57	0.117389	0.172299	1.96395	0.161091	0.990582	Chc
FBgn0000326	72.2713	-0.0508467	0.281834	0.128094	0.720416	0.999796	clt
FBgn0000330	33.6348	-0.0181411	0.3759	0.114517	0.735059	0.999796	cm
FBgn0000339	380.463	-0.132086	0.210683	1.05703	0.303894	0.999796	cni
FBgn0000346	9.4657	-0.0521199	0.650662	0.0192778	0.889573	0.999796	comt
FBgn0000352	28.7196	0.245107	0.397754	0.293546	0.587957	0.999796	cos
FBgn0000370	2924.03	-0.142795	0.180552	0.39114	0.531701	0.999796	crc
FBgn0000376	29.2601	-0.1888	0.404574	0.735645	0.39106	0.999796	crm
FBgn0000377	33.5176	-0.0383454	0.390139	0.0184591	0.891929	0.999796	crn
FBgn0000382	227.715	0.107368	0.208182	4.30321	0.0380404	0.640681	csw
FBgn0000384	149.647	-0.0118519	0.235428	0.00115942	0.972837	0.999796	cta
FBgn0000394	75.4804	0.245209	0.27797	0.271145	0.602565	0.999796	cv
FBgn0000395	71.4751	-0.341984	0.305417	1.25049	0.263459	0.999796	cv-2
FBgn0000404	28.2297	0.288086	0.41104	0.00777265	0.929747	0.999796	CycA
FBgn0000405	11.4253	-0.615469	0.60332	0.0667012	0.796202	0.999796	CycB
FBgn0000406	353.938	-0.0928356	0.200832	0.00162144	0.96788	0.999796	Cyt-b5-r
FBgn0000411	10.8264	0.012142	0.643853	0.971366	0.32434	0.999796	D
FBgn0000412	128.642	0.142461	0.237528	0.112047	0.737825	0.999796	D1
FBgn0000414	180.141	0.0620802	0.21879	0.0205577	0.88599	0.999796	Dab
FBgn0000416	4546.58	-0.00127398	0.166464	0.321282	0.570838	0.999796	Sap-r
FBgn0000422	42.027	0.101589	0.363305	0.0327191	0.856459	0.999796	Ddc
FBgn0000426	37.1946	0.174494	0.350564	0.431479	0.511264	0.999796	SmF
FBgn0000442	67.5729	-0.158329	0.297305	1.355	0.244406	0.999796	Pkg21D
FBgn0000447	59.1517	0.22974	0.309897	0.00123249	0.971995	0.999796	Dhod
FBgn0000451	127.431	0.452175	0.251894	0.00324599	0.954566	0.999796	ect
FBgn0000454	759.914	0.0272851	0.178232	0.00295466	0.956651	0.999796	Dip-B
FBgn0000455	261.403	-0.174055	0.209346	1.67998	0.194927	0.999796	Dip-C
FBgn0000459	16.2454	0.235999	0.490538	0.148142	0.700317	0.999796	disco
FBgn0000463	26.6186	0.397548	0.427261	0.0324606	0.85702	0.999796	Dl
FBgn0000464	74.1665	0.244277	0.286197	0.139827	0.708453	0.999796	Lar
FBgn0000473	1651.62	0.108581	0.167485	18.6271	1.58943e-05	0.0047471	Cyp6a2
FBgn0000477	89.2989	0.0323695	0.266438	1.48303	0.223301	0.999796	DNaseII
FBgn0000479	251.411	0.0523065	0.205877	11.1239	0.000852229	0.0887903	dnc
FBgn0000482	45.0919	-0.0688051	0.340121	0.102244	0.749153	0.999796	dor
FBgn0000489	320.42	0.127932	0.198594	3.90578	0.0481203	0.698798	Pka-C3
FBgn0000490	71.6443	-0.131251	0.288033	2.70727	0.0998919	0.901758	dpp
FBgn0000492	13.5877	-0.039804	0.555873	3.57712e-05	0.995228	0.999796	Dr
FBgn0000499	47.7004	-0.148537	0.328932	1.9274	0.165044	0.992477	dsh
FBgn0000504	88.0335	0.080064	0.268534	0.172662	0.677756	0.999796	dsx
FBgn0000520	12.8467	0.109356	0.572312	0.489499	0.484151	0.999796	dwg
FBgn0000524	39.5642	0.210268	0.356845	0.425298	0.514305	0.999796	dx
FBgn0000533	15.005	-0.348141	0.547631	1.73918	0.187243	0.999796	ea
FBgn0000536	728.27	-0.121529	0.181303	0.0208087	0.885301	0.999796	eas
FBgn0000541	400.877	0.0222802	0.18921	0.179577	0.671737	0.999796	E(bx)
FBgn0000542	18.6004	0.14608	0.488216	0.0157732	0.900055	0.999796	ec
FBgn0000543	19.9175	-0.320042	0.491363	0.000708209	0.978769	0.999796	ecd
FBgn0000546	57.2188	0.236303	0.300565	0.0620528	0.80328	0.999796	EcR
FBgn0000547	128.77	0.398877	0.252307	2.0832	0.148928	0.966249	ed
FBgn0000557	72.435	-0.018598	0.287609	2.84123	0.091874	0.882522	eEF1alpha2
FBgn0000559	10290.9	0.105881	0.161108	0.708731	0.399865	0.999796	eEF2
FBgn0000562	412.854	0.0357201	0.190282	2.0969	0.147598	0.965339	egl
FBgn0000565	712.87	0.231322	0.187707	8.34387	0.00386991	0.225132	Eip71CD
FBgn0000566	521.278	0.173599	0.181064	0.222958	0.636795	0.999796	Eip55E
FBgn0000567	77.3343	0.26242	0.277935	0.0102477	0.919367	0.999796	Eip74EF
FBgn0000568	167.923	0.0101357	0.226346	0.095711	0.757039	0.999796	Eip75B
FBgn0000575	441.31	0.0507688	0.184933	2.67377	0.102014	0.905979	emc
FBgn0000578	74.508	0.170284	0.281424	0.992504	0.319131	0.999796	ena
FBgn0000579	1364.64	-0.254081	0.169922	3.5567	0.0593055	0.753459	Eno
FBgn0000581	153.159	0.188092	0.233743	0.227636	0.633282	0.999796	E(Pc)
FBgn0000588	6.70268	-0.174853	0.756622	0.118313	0.730872	0.999796	esc
FBgn0000592	728.364	-0.563551	0.21472	0.273879	0.600741	0.999796	Est-6
FBgn0000611	351.276	0.0969279	0.190907	0.0226662	0.880328	0.999796	exd
FBgn0000615	75.3668	-0.48407	0.306427	2.37623	0.123195	0.927505	exu
FBgn0000617	17.8598	0.33155	0.487126	0.318168	0.57271	0.999796	e(y)1
FBgn0000618	9.71155	-0.172545	0.641599	0.0914577	0.762332	0.999796	e(y)2
FBgn0000629	72.8462	-0.116902	0.278254	1.00622	0.31581	0.999796	E(z)
FBgn0000633	13.8467	0.202132	0.552819	2.19865	0.138132	0.955797	CG17716
FBgn0000635	268.195	-0.0887889	0.20816	0.315613	0.574256	0.999796	Fas2
FBgn0000636	202.813	0.0572031	0.214975	0.183068	0.668749	0.999796	Fas3
FBgn0000639	7.77646	-0.316938	0.813128	3.17573	0.0747399	0.834999	Fbp1
FBgn0000640	4.43819	-0.0746727	0.913349	0.449558	0.502545	0.999796	Fbp2
FBgn0000644	5.47274	-0.471578	0.827068	4.77633e-05	0.994486	0.999796	Fcp3C
FBgn0000659	428.254	0.116791	0.194444	8.363	0.00382937	0.224884	fkh
FBgn0000662	118.765	0.134402	0.238265	2.13343	0.144118	0.963289	fl(2)d
FBgn0000667	333.221	-0.141396	0.204355	0.461531	0.496909	0.999796	Actn
FBgn0000709	104.66	-0.128138	0.257153	1.18889	0.275554	0.999796	fliI
FBgn0000711	333.817	0.0839946	0.191974	1.98636	0.158722	0.983503	flw
FBgn0000719	98.2844	-0.0566524	0.260651	0.42657	0.513677	0.999796	fog
FBgn0000721	378.809	-0.0194604	0.189274	0.940533	0.332141	0.999796	for
FBgn0000723	334.827	0.0692416	0.19241	0.429469	0.512249	0.999796	FER
FBgn0000810	63.6979	0.267607	0.291624	0.00848116	0.926624	0.999796	fs(1)K10
FBgn0000928	3.76669	-0.110893	0.956185	0.0489549	0.824892	0.999796	fs(1)Yb
FBgn0000996	25.1267	0.150546	0.414335	0.0206939	0.885616	0.999796	dup
FBgn0001075	7.34573	0.388066	0.749768	0.125716	0.722916	0.999796	ft
FBgn0001078	199.307	0.0558153	0.211011	1.1081	0.292495	0.999796	ftz-f1
FBgn0001079	17.9095	-0.174493	0.497204	0.680166	0.40953	0.999796	fu
FBgn0001084	9.87577	-0.331213	0.62614	0.207506	0.648729	0.999796	fy
FBgn0001085	30.3972	0.281521	0.392163	0.278363	0.597776	0.999796	fz
FBgn0001086	5.79584	0.230114	0.78212	0.0289556	0.864882	0.999796	fzy
FBgn0001087	105.166	0.353551	0.271997	0.0129699	0.909328	0.999796	g
FBgn0001089	1229.33	-0.207456	0.171589	9.64434	0.00189936	0.150117	Gal
FBgn0001090	112.587	0.0294236	0.261881	0.0614821	0.804169	0.999796	bnb
FBgn0001091	869.233	-0.170767	0.176363	0.431789	0.511113	0.999796	Gapdh1
FBgn0001092	2234.24	-0.145938	0.164995	0.30325	0.581852	0.999796	Gapdh2
FBgn0001098	1192.96	-0.270054	0.181205	0.0649795	0.798792	0.999796	Gdh
FBgn0001099	35.9357	-0.56492	0.387373	0.327951	0.566868	0.999796	gdl
FBgn0001104	245.047	0.193838	0.201844	0.00963646	0.921801	0.999796	Galphai
FBgn0001105	504.078	0.384005	0.206193	1.67533	0.195546	0.999796	Gbeta13F
FBgn0001108	221.056	0.0298999	0.209743	0.891881	0.344968	0.999796	DCTN1-p150
FBgn0001112	137.309	-0.245815	0.245469	2.327	0.127147	0.930258	Gld
FBgn0001114	105.074	-0.135567	0.255723	0.0134199	0.907776	0.999796	Glt
FBgn0001122	412.004	0.152293	0.195038	7.6001	0.00583651	0.273906	Galphao
FBgn0001123	266.888	-0.004503	0.202441	0.704362	0.401322	0.999796	Galphas
FBgn0001124	1659.58	0.0548669	0.166686	0.0122043	0.912034	0.999796	Got1
FBgn0001125	698.321	-0.175698	0.181047	8.66536	0.00324315	0.207562	Got2
FBgn0001128	925.395	0.019814	0.172221	0.0523274	0.819062	0.999796	Gpdh1
FBgn0001133	34.2797	-0.110359	0.368983	1.9972	0.15759	0.981239	grau
FBgn0001137	55.4343	-0.0739907	0.308563	1.80687	0.178884	0.999796	grk
FBgn0001139	172.92	0.0564862	0.221438	1.28737	0.256533	0.999796	gro
FBgn0001142	241.876	-0.275941	0.204825	2.5678	0.109059	0.914241	Gs1
FBgn0001145	1308.19	-0.307092	0.191353	3.93293	0.0473493	0.697699	Gs2
FBgn0001149	3272.34	0.216432	0.163744	0.0488505	0.825076	0.999796	GstD1
FBgn0001168	612.595	0.0885396	0.17969	0.754482	0.385061	0.999796	h
FBgn0001169	45.0016	0.0494423	0.331647	0.151952	0.696677	0.999796	H
FBgn0001170	13.0094	-0.0399945	0.553043	0.126946	0.72162	0.999796	H2.0
FBgn0001179	64.4855	0.279235	0.287877	0.125628	0.723009	0.999796	hay
FBgn0001180	30.0436	-0.0877238	0.392552	0.384655	0.535122	0.999796	hb
FBgn0001185	62.149	-0.0954959	0.30344	0.224974	0.635276	0.999796	her
FBgn0001186	1046.71	0.264319	0.194673	0.136379	0.711907	0.999796	Hex-A
FBgn0001187	133.852	0.0804133	0.237619	0.376033	0.539734	0.999796	Hex-C
FBgn0001189	225.832	-0.182432	0.206261	0.981157	0.321913	0.999796	hfw
FBgn0001197	160.739	0.14852	0.226645	2.38251	0.122701	0.927505	His2Av
FBgn0001202	119.688	-0.0440682	0.238981	0.00131087	0.971118	0.999796	hook
FBgn0001206	24.2979	0.0661208	0.418353	0.000750018	0.978152	0.999796	Hmr
FBgn0001208	52.3318	-0.132298	0.337421	0.909563	0.34023	0.999796	Hn
FBgn0001215	442.783	0.284709	0.18664	0.283973	0.594109	0.999796	Hrb98DE
FBgn0001216	19.9984	-0.0288034	0.472711	2.39212	0.121948	0.927505	Hsc70-1
FBgn0001217	15.9981	-0.333877	0.515933	0.345667	0.556576	0.999796	Hsc70-2
FBgn0001218	2491.99	0.176382	0.16443	0.12777	0.720755	0.999796	Hsc70-3
FBgn0001220	492.036	0.129835	0.18948	3.49226	0.0616563	0.76304	Hsc70-5
FBgn0001222	199.561	0.0251191	0.210563	0.417991	0.517941	0.999796	Hsf
FBgn0001223	92.2093	0.61032	0.258699	0.500865	0.47912	0.999796	Hsp22
FBgn0001224	175.153	0.687511	0.215413	3.71456	0.0539399	0.733386	Hsp23
FBgn0001225	216.021	0.285214	0.230173	1.13336	0.287059	0.999796	Hsp26
FBgn0001226	62.4612	0.32889	0.320114	0.00343006	0.953297	0.999796	Hsp27
FBgn0001228	29.207	-0.443365	0.938089	0.0393353	0.842786	0.999796	CG4456
FBgn0001229	6.50516	-0.122712	0.759729	0.098597	0.75352	0.999796	Hsp67Bc
FBgn0001230	70.8661	-0.0262422	0.291426	8.64534	0.00327899	0.208367	Hsp68
FBgn0001233	3213.42	0.167826	0.163237	0.951671	0.329294	0.999796	Hsp83
FBgn0001235	187.555	0.0509399	0.213965	6.17298	0.0129716	0.402165	hth
FBgn0001247	265.163	-0.0558953	0.20029	0.425288	0.51431	0.999796	Ide
FBgn0001248	6338.52	-0.0933247	0.161756	1.98397	0.158973	0.983573	Idh
FBgn0001250	212.43	0.0863879	0.217406	0.000184947	0.989149	0.999796	if
FBgn0001257	166.392	-0.194396	0.220999	0.132345	0.716013	0.999796	ImpL2
FBgn0001258	291.457	-0.0578428	0.20996	0.0277151	0.86778	0.999796	Ldh
FBgn0001276	36.4451	-0.302493	0.367525	0.7581	0.383924	0.999796	ix
FBgn0001280	56.1074	-0.174221	0.320821	0.662921	0.415531	0.999796	janA
FBgn0001285	497.346	-0.387005	0.187189	0.720287	0.39605	0.999796	Jon44E
FBgn0001291	241.147	-0.0595814	0.204328	0.362172	0.547303	0.999796	Jra
FBgn0001296	24.3554	0.333373	0.443165	0.323529	0.569495	0.999796	kar
FBgn0001297	475.762	0.068846	0.188454	0.966239	0.32562	0.999796	kay
FBgn0001301	138.887	0.160966	0.22995	0.335328	0.562538	0.999796	kel
FBgn0001308	404.064	0.0858419	0.199782	4.97561	0.0257072	0.54581	Khc
FBgn0001316	557.173	-0.123392	0.186427	0.0698308	0.791583	0.999796	klar
FBgn0001320	23.72	0.607288	0.509599	0.0523374	0.819045	0.999796	kni
FBgn0001321	26.9306	0.0763552	0.405389	0.0152565	0.901698	0.999796	knk
FBgn0001323	70.6566	0.332651	0.328071	7.46524	0.00629015	0.280787	knrl
FBgn0001324	62.1402	-0.149381	0.295073	1.38118	0.239899	0.999796	kto
FBgn0001330	20.001	-0.0831901	0.455927	2.97733	0.0844385	0.857788	kz
FBgn0001341	49.7188	0.0162448	0.314866	1.09337	0.295725	0.999796	Mybbp1A
FBgn0001404	766.926	0.254827	0.177906	6.67843	0.00975863	0.349749	egh
FBgn0001491	55.8091	-0.187112	0.313842	0.168251	0.681671	0.999796	l(1)10Bb
FBgn0001565	155.524	0.074767	0.223835	0.774253	0.378905	0.999796	Hlc
FBgn0001612	30.3986	0.316939	0.385096	0.171724	0.678584	0.999796	Grip91
FBgn0001624	316.708	0.259991	0.209534	2.2258	0.135722	0.95528	dlg1
FBgn0001941	1460.78	0.143485	0.168311	0.0317217	0.85864	0.999796	ifc
FBgn0001942	4930.16	0.00266049	0.162997	0.132437	0.715918	0.999796	eIF4A
FBgn0001961	260.452	-0.261202	0.208477	2.25327	0.133333	0.949979	Arpc1
FBgn0001965	72.3107	-0.0068136	0.286758	1.46864	0.22556	0.999796	Sos
FBgn0001977	136.694	0.0444875	0.23069	0.0818646	0.774786	0.999796	CIAPIN1
FBgn0001978	105.612	-0.0733297	0.25456	0.218798	0.639958	0.999796	stc
FBgn0001981	81.5774	-0.0375959	0.294785	0.37685	0.539294	0.999796	esg
FBgn0001986	40.8973	0.0890269	0.34123	5.09334	0.0240179	0.539396	Mtr4
FBgn0001987	243.095	-0.114795	0.208969	6.30093	0.0120675	0.392487	Gli
FBgn0001989	217.278	-0.0839937	0.213186	2.82461	0.0928295	0.884843	ND-B17
FBgn0001990	36.667	-0.210464	0.354303	0.125026	0.723646	0.999796	wek
FBgn0001991	83.6387	0.201883	0.266005	0.10117	0.75043	0.999796	Ca-alpha1D
FBgn0001992	1.97589	0.424045	1.23469	0.0936217	0.759622	0.999796	Cyp303a1
FBgn0001994	157.111	0.226527	0.236967	0.0580362	0.809627	0.999796	crp
FBgn0001995	34.3803	-0.0330985	0.36564	0.0445641	0.832808	0.999796	mRpL4
FBgn0002021	61.3093	0.14853	0.294368	0.895277	0.344051	0.999796	l(2)37Bb
FBgn0002022	299.821	0.0112982	0.195782	0.0330308	0.855784	0.999796	Catsup
FBgn0002023	36.6781	0.0855057	0.388769	0.0980382	0.754197	0.999796	Lim3
FBgn0002031	200.239	-0.293085	0.216945	2.32655	0.127184	0.930258	l(2)37Cc
FBgn0002036	22.8179	-0.166172	0.442674	0.682644	0.408678	0.999796	CG10561
FBgn0002044	151.359	-0.244346	0.227334	0.790628	0.37391	0.999796	swm
FBgn0002069	568.473	0.210817	0.181419	0.0216983	0.882893	0.999796	AspRS
FBgn0002121	1161.57	0.0555386	0.17652	0.475701	0.490376	0.999796	l(2)gl
FBgn0002174	31.1563	-0.152936	0.396101	0.287481	0.59184	0.999796	CG5504
FBgn0002183	116.443	0.183459	0.24118	6.20595	0.0127321	0.400786	dre4
FBgn0002283	46.1702	0.0504822	0.336402	0.362212	0.54728	0.999796	l(3)73Ah
FBgn0002284	296.023	-0.0361875	0.196638	0.515701	0.472681	0.999796	Prosbeta6
FBgn0002306	67.6741	-0.0856657	0.300423	0.251869	0.615762	0.999796	sas
FBgn0002354	18.2029	-0.361287	0.495228	0.98277	0.321516	0.999796	l(3)87Df
FBgn0002413	204.061	0.190909	0.232166	0.408708	0.522626	0.999796	dco
FBgn0002431	705.803	0.156327	0.175119	0.523333	0.469423	0.999796	hyd
FBgn0002441	75.3211	-0.0733554	0.284535	3.63166	0.0566904	0.743772	l(3)mbt
FBgn0002466	8.24395	0.146405	0.663823	0.0536523	0.816826	0.999796	sti
FBgn0002521	151.267	-0.151758	0.229951	1.03302	0.309449	0.999796	pho
FBgn0002522	20.5916	0.0797587	0.482726	2.63131	0.104775	0.912329	lab
FBgn0002524	372.223	-0.0565229	0.189227	2.17479e-05	0.996279	0.999796	lace
FBgn0002525	59.185	-0.12605	0.302995	0.10568	0.745117	0.999796	Lam
FBgn0002526	206.725	0.0989391	0.21169	0.133467	0.714864	0.999796	LanA
FBgn0002531	11.4357	0.219146	0.621174	0.793839	0.372942	0.999796	Lcp1
FBgn0002535	4.95533	-0.00339372	1.00727	1.64155	0.200113	0.999796	Lcp4
FBgn0002542	19.1776	-0.202216	0.460873	2.26085	0.132681	0.948026	lds
FBgn0002543	33.9082	0.177703	0.375943	0.0210331	0.884689	0.999796	robo2
FBgn0002552	64.5959	-0.0169018	0.293143	0.519341	0.471123	0.999796	lin
FBgn0002564	126.312	0.0678731	0.236166	0.56716	0.45139	0.999796	Lsp1gamma
FBgn0002565	33.1928	0.136129	0.39762	0.233945	0.628614	0.999796	Lsp2
FBgn0002566	222.469	-0.325742	0.23081	0.391928	0.531288	0.999796	lt
FBgn0002567	158.041	-0.07978	0.22411	1.98312	0.159062	0.983573	Rab32
FBgn0002569	3157.55	0.105826	0.17268	1.87979	0.170358	0.995792	Mal-A2
FBgn0002570	34462.4	0.0572299	0.173	2.05347	0.15186	0.971059	Mal-A1
FBgn0002571	1053.86	-0.468885	0.17167	5.93999	0.0148011	0.42235	Mal-A3
FBgn0002577	6.0566	0.387064	0.823701	0.291449	0.589293	0.999796	m
FBgn0002578	657.775	-0.227978	0.178696	3.06931	0.0797835	0.846973	Kaz-m1
FBgn0002579	2548.75	-0.153413	0.183372	6.93087	0.00847204	0.331482	RpL36
FBgn0002590	4006.69	0.0388981	0.168852	0.377599	0.538891	0.999796	RpS5a
FBgn0002593	3989.51	0.0972567	0.171631	5.3175	0.0211123	0.510087	RpLP1
FBgn0002609	16.2485	0.265021	0.490726	1.69367	0.193117	0.999796	E(spl)m3-HLH
FBgn0002622	3182.33	0.116495	0.163369	2.97888	0.0843578	0.857788	RpS3
FBgn0002626	3876.77	0.00642122	0.172637	2.71547	0.09938	0.90126	RpL32
FBgn0002638	37.679	0.070139	0.358705	0.0502819	0.822573	0.999796	Rcc1
FBgn0002641	228.376	0.157768	0.208743	2.68015	0.101606	0.905106	mal
FBgn0002643	58.394	0.306869	0.323251	0.401529	0.526301	0.999796	mam
FBgn0002645	489.004	-0.00378504	0.19322	0.161391	0.687879	0.999796	Map205
FBgn0002707	17.0433	0.0380865	0.504228	0.0430999	0.835537	0.999796	mei-9
FBgn0002709	25.0656	-0.104652	0.414929	0.402887	0.525602	0.999796	mei-218
FBgn0002715	16.1356	-0.152521	0.495361	0.411661	0.521127	0.999796	mei-S332
FBgn0002719	1868.65	-0.0049963	0.171499	0.787862	0.374747	0.999796	Men
FBgn0002723	88.3222	0.244778	0.265375	0.37068	0.542634	0.999796	Met
FBgn0002732	11.3091	-0.0959606	0.655213	1.184	0.276543	0.999796	E(spl)malpha-BFM
FBgn0002733	13.1509	-0.13605	0.569577	0.000723906	0.978535	0.999796	E(spl)mbeta-HLH
FBgn0002736	71.0346	-0.201692	0.292138	0.547974	0.459147	0.999796	mago
FBgn0002772	1710.5	0.0220571	0.169506	11.8837	0.000566268	0.0707559	Mlc1
FBgn0002773	4187.45	0.0871882	0.1627	7.40547	0.00650257	0.285728	Mlc2
FBgn0002774	116.479	0.0573193	0.241317	3.10288	0.078154	0.846028	mle
FBgn0002775	46.4766	0.0045867	0.323155	0.21687	0.641435	0.999796	msl-3
FBgn0002778	28.2073	-0.331613	0.406917	0.000123354	0.991138	0.999796	mnd
FBgn0002780	404.803	-0.00470073	0.193103	0.129831	0.718608	0.999796	mod
FBgn0002781	142.275	-0.146274	0.257623	5.67281	0.0172298	0.459461	mod(mdg4)
FBgn0002783	96.3006	-0.0885272	0.267568	3.98115	0.0460122	0.695011	mor
FBgn0002787	265.161	-0.097928	0.204097	0.753238	0.385453	0.999796	Rpn8
FBgn0002789	1252.15	0.00856914	0.168948	6.12958	0.0132938	0.403469	Mp20
FBgn0002791	45.7449	-0.0883435	0.339396	0.0330677	0.855704	0.999796	mr
FBgn0002868	19010.9	-0.1411	0.165176	4.70386	0.030095	0.579842	MtnA
FBgn0002869	1904.06	-0.1772	0.166126	1.44849	0.22877	0.999796	MtnB
FBgn0002872	11.2332	-0.00235676	0.581632	0.0217177	0.882841	0.999796	mu2
FBgn0002873	35.5585	-0.423108	0.373698	0.0864537	0.768735	0.999796	mud
FBgn0002878	9.38404	-0.11515	0.647957	1.64971	0.198998	0.999796	mus101
FBgn0002887	33.233	-0.100156	0.369799	0.338332	0.560794	0.999796	mus201
FBgn0002891	34.3673	-0.000731523	0.403906	2.37969	0.122922	0.927505	DNApol-zeta
FBgn0002899	7.9992	-0.381385	0.70675	0.112336	0.7375	0.999796	mus301
FBgn0002901	20.0985	-0.297792	0.466771	0.0142093	0.905115	0.999796	mus304
FBgn0002905	17.9298	0.116707	0.475131	0.126086	0.722525	0.999796	DNApol-theta
FBgn0002906	16.987	-0.129719	0.489213	0.712032	0.39877	0.999796	Blm
FBgn0002914	314.395	-0.212474	0.197843	0.240388	0.623926	0.999796	Myb
FBgn0002921	4643.84	-0.0669494	0.190043	0.585236	0.444267	0.999796	Atpalpha
FBgn0002924	10.3464	-0.140962	0.616289	1.87895	0.170454	0.995792	ncd
FBgn0002930	96.6407	-0.429431	0.28826	5.46083	0.0194474	0.492285	nec
FBgn0002931	13.1965	-0.534436	0.594669	1.14143	0.28535	0.999796	net
FBgn0002932	153.23	0.163977	0.228527	0.017341	0.895233	0.999796	neur
FBgn0002939	812.759	-0.550666	0.175334	3.62005	0.057087	0.743772	ninaD
FBgn0002945	67.0807	-0.0359385	0.300383	0.432259	0.510883	0.999796	nkd
FBgn0002948	9.44494	0.0899493	0.645068	0.333237	0.563759	0.999796	nod
FBgn0002973	218.047	-0.135419	0.209608	0.214547	0.643227	0.999796	numb
FBgn0002985	170.794	-0.0843566	0.220079	1.77918	0.182251	0.999796	odd
FBgn0002989	9.82141	-0.636323	0.675583	0.225707	0.634725	0.999796	okr
FBgn0003002	3.99942	0.402953	0.935726	0.626496	0.428643	0.999796	opa
FBgn0003008	50.7897	0.0677925	0.314196	0.074952	0.784259	0.999796	or
FBgn0003016	62.7884	0.224779	0.300511	0.000144562	0.990407	0.999796	osp
FBgn0003028	31.8874	0.0272775	0.384499	2.54819	0.11042	0.914241	ovo
FBgn0003041	86.8638	-0.0381517	0.263941	0.737145	0.390577	0.999796	pbl
FBgn0003042	35.5992	-0.0643146	0.373585	0.0316654	0.858764	0.999796	Pc
FBgn0003044	56.8394	0.242702	0.303874	0.0191974	0.889802	0.999796	Pcl
FBgn0003048	120.834	0.0215937	0.248852	0.0543359	0.815683	0.999796	pcx
FBgn0003053	275.958	0.0495804	0.203579	4.02039	0.0449534	0.693438	peb
FBgn0003062	29.6693	0.184833	0.391448	0.453665	0.5006	0.999796	Fib
FBgn0003067	500.513	-0.154389	0.190407	0.0711465	0.789675	0.999796	Pepck1
FBgn0003068	18.0154	0.0266205	0.493387	0.0164078	0.898075	0.999796	per
FBgn0003071	336.034	-0.0657369	0.200583	0.636808	0.424869	0.999796	Pfk
FBgn0003074	1085.81	-0.321123	0.174085	7.70199	0.00551601	0.267239	Pgi
FBgn0003076	613.1	-0.0761701	0.184204	0.376914	0.53926	0.999796	Pgm1
FBgn0003079	91.907	0.117658	0.260137	0.0482105	0.826207	0.999796	Raf
FBgn0003082	15.8596	0.0484477	0.502276	0.186978	0.665444	0.999796	phr
FBgn0003090	8.7598	-0.562582	0.777188	0.104627	0.746346	0.999796	pk
FBgn0003091	56.369	0.267612	0.304391	0.0466123	0.829067	0.999796	Pkc53E
FBgn0003093	203.235	0.407768	0.230986	8.15484	0.00429464	0.233212	Pkc98E
FBgn0003116	37.8577	0.262479	0.360552	2.20996	0.137122	0.955797	pn
FBgn0003118	153.033	-0.0695152	0.231242	0.0634514	0.801122	0.999796	pnt
FBgn0003124	17.0783	-0.0650739	0.4932	0.0690247	0.792762	0.999796	polo
FBgn0003129	13.8249	0.29426	0.543337	1.78465	0.181579	0.999796	Poxm
FBgn0003130	1.65196	-0.0974141	1.3555	0.0578561	0.809917	0.999796	Poxn
FBgn0003134	312.631	0.086545	0.199612	2.05074	0.152132	0.971059	Pp1alpha-96A
FBgn0003137	138.906	-0.156719	0.258685	0.0872523	0.7677	0.999796	Ppn
FBgn0003139	122.658	0.168061	0.239095	0.0461634	0.829879	0.999796	PpV
FBgn0003141	120.495	-0.0397509	0.243285	1.30266	0.253728	0.999796	pr
FBgn0003149	824.249	-0.153565	0.175791	0.0235025	0.878158	0.999796	Prm
FBgn0003159	493.451	-0.0633222	0.183952	2.28812	0.130368	0.942013	CG2841
FBgn0003162	61.7614	0.0405076	0.311592	0.0298411	0.862851	0.999796	Pu
FBgn0003165	214.863	0.0562145	0.20779	2.7629	0.0964734	0.893798	pum
FBgn0003169	251.97	0.109999	0.212197	0.117244	0.732043	0.999796	put
FBgn0003175	180.181	-0.0635855	0.229102	3.26334	0.0708448	0.812092	px
FBgn0003187	34.6105	0.105338	0.368449	1.3751	0.240938	0.999796	qua
FBgn0003189	30.9357	-0.207315	0.393189	2.44678	0.117766	0.927087	r
FBgn0003204	100.788	-0.0266256	0.25906	3.11783	0.0774399	0.842064	ras
FBgn0003205	282.256	0.0440392	0.197665	0.600179	0.43851	0.999796	Ras85D
FBgn0003206	233.394	-0.00543378	0.205788	9.16085	0.00247247	0.177227	Ras64B
FBgn0003209	350.245	0.00805446	0.19149	0.833452	0.361276	0.999796	raw
FBgn0003210	96.2065	0.191633	0.255971	0.156001	0.692866	0.999796	rb
FBgn0003218	119.934	0.0574276	0.241017	0.447039	0.503744	0.999796	rdgB
FBgn0003231	2503.17	0.142196	0.16692	4.19184	0.0406191	0.660282	ref(2)P
FBgn0003255	4.88313	-0.239442	0.880376	0.00036325	0.984794	0.999796	rk
FBgn0003256	468.407	-0.00957491	0.18922	1.07919	0.298878	0.999796	rl
FBgn0003257	14.1356	-0.292367	0.55391	0.694389	0.404675	0.999796	r-l
FBgn0003261	949.115	0.116548	0.177782	0.0681091	0.79411	0.999796	Rm62
FBgn0003268	10.7795	0.204469	0.594289	0.0763104	0.782361	0.999796	rod
FBgn0003274	2360.83	0.154912	0.167335	0.0698645	0.791534	0.999796	RpLP2
FBgn0003275	61.1962	0.242978	0.296639	1.49152	0.22198	0.999796	RpII18
FBgn0003277	232.308	-0.0477402	0.206054	0.483458	0.48686	0.999796	RpII215
FBgn0003278	37.0821	0.241985	0.352202	0.159045	0.690037	0.999796	RpI135
FBgn0003279	2158.73	-0.16708	0.168715	0.52058	0.470594	0.999796	RpL4
FBgn0003301	217.441	0.110988	0.213028	0.663935	0.415174	0.999796	rut
FBgn0003302	11.1211	0.216049	0.586022	0.000162594	0.989826	0.999796	rux
FBgn0003308	96.5252	-0.307281	0.264981	0.245469	0.620284	0.999796	ry
FBgn0003310	83.9634	0.328409	0.269311	1.61766	0.203418	0.999796	S
FBgn0003317	124.441	0.151848	0.238688	0.016268	0.898508	0.999796	sax
FBgn0003321	159.141	0.0638252	0.224791	0.279202	0.597224	0.999796	sbr
FBgn0003330	16.2343	-0.232756	0.513858	3.06884	0.0798064	0.846973	Sce
FBgn0003334	118.041	-0.0415349	0.241657	0.38349	0.535741	0.999796	Scm
FBgn0003345	367.661	-0.000741163	0.188713	1.6859	0.194142	0.999796	sd
FBgn0003346	53.9908	-0.227117	0.31321	0.390633	0.531967	0.999796	RanGAP
FBgn0003353	12.1903	-0.499348	0.602612	0.472138	0.492005	0.999796	sei
FBgn0003356	5280.28	-0.561237	0.170398	27.0993	1.93264e-07	0.000157422	Jon99Cii
FBgn0003357	7352.75	-0.521315	0.167373	9.91772	0.00163695	0.137075	Jon99Ciii
FBgn0003358	1524.6	-0.229746	0.170118	1.72047	0.189632	0.999796	Jon99Ci
FBgn0003360	6625.82	-0.0300058	0.163234	3.06797	0.0798492	0.846973	sesB
FBgn0003366	20.2533	0.212463	0.512083	0.971653	0.324268	0.999796	sev
FBgn0003371	550.987	0.27274	0.207465	1.52532	0.216815	0.999796	sgg
FBgn0003380	46.6637	0.0529989	0.328131	2.66347	0.102676	0.908231	Sh
FBgn0003386	88.9553	0.0988975	0.261202	0.652691	0.419152	0.999796	Shaw
FBgn0003388	22.6105	-0.31447	0.458425	0.0174038	0.895045	0.999796	shd
FBgn0003390	89.0586	0.0936735	0.267076	0.317064	0.573377	0.999796	shf
FBgn0003391	239.494	0.114191	0.204114	0.0222883	0.881323	0.999796	shg
FBgn0003392	291.913	0.247807	0.195371	1.33575	0.247784	0.999796	shi
FBgn0003396	451.305	0.1612	0.186981	5.54406e-05	0.994059	0.999796	shn
FBgn0003401	5.96962	0.299853	0.757835	0.167626	0.682231	0.999796	shu
FBgn0003410	91.4899	0.0709579	0.260618	0.313754	0.575386	0.999796	sina
FBgn0003415	217.596	0.328775	0.222157	1.58385	0.208207	0.999796	skd
FBgn0003416	90.5498	0.24676	0.259357	0.82358	0.364136	0.999796	sl
FBgn0003423	206.635	0.0363614	0.214475	2.0555	0.151658	0.971059	slgA
FBgn0003429	97.6434	-0.0206514	0.254798	1.49746	0.221063	0.999796	slo
FBgn0003435	138.473	-0.399202	0.235753	0.733171	0.391857	0.999796	sm
FBgn0003444	50.1723	-0.109649	0.322422	0.448221	0.503181	0.999796	smo
FBgn0003447	27.5839	-0.00584451	0.427305	0.107021	0.743561	0.999796	sn
FBgn0003449	100.92	0.0209198	0.255574	0.6089	0.435202	0.999796	snf
FBgn0003459	46.0944	0.251033	0.336673	0.852864	0.355743	0.999796	stwl
FBgn0003460	9.96688	-0.0654188	0.633073	0.00997281	0.920452	0.999796	so
FBgn0003462	1424.38	-0.00213109	0.167992	1.01793	0.31301	0.999796	Sod1
FBgn0003463	90.1001	0.256118	0.289929	2.09464	0.147817	0.965339	sog
FBgn0003464	55.4781	0.017169	0.324564	0.868501	0.351371	0.999796	sol
FBgn0003475	254.805	0.000922734	0.220413	0.432649	0.510692	0.999796	spir
FBgn0003479	11.5623	0.101236	0.588871	0.262075	0.608698	0.999796	spn-A
FBgn0003483	7.56419	-0.0505835	0.682678	1.05286	0.304848	0.999796	spn-E
FBgn0003495	42.2436	0.00136159	0.337918	2.26484	0.13234	0.947099	spz
FBgn0003499	4.00313	-0.313619	1.00033	0.0471432	0.828111	0.999796	sr
FBgn0003502	69.4832	0.00906267	0.282971	0.0832682	0.772916	0.999796	Btk29A
FBgn0003507	25.1568	0.111876	0.423611	0.203254	0.652107	0.999796	srp
FBgn0003511	15.1659	0.0163711	0.538147	2.13775	0.143713	0.963289	Sry-beta
FBgn0003512	24.3493	-0.188943	0.424464	3.52808	0.0603376	0.758239	Sry-delta
FBgn0003514	679.114	-0.0213122	0.179595	0.791019	0.373792	0.999796	sqh
FBgn0003515	21.2733	-0.429492	0.562166	0.0153836	0.901291	0.999796	st
FBgn0003517	2432.43	-0.344888	0.164721	21.6738	3.2318e-06	0.00152405	sta
FBgn0003520	229.614	0.0525747	0.204742	1.64031	0.200283	0.999796	stau
FBgn0003557	502.494	-0.0264843	0.182284	0.16468	0.684884	0.999796	Su(dx)
FBgn0003559	103.75	0.111158	0.249665	8.94483e-05	0.992454	0.999796	su(f)
FBgn0003567	89.5961	-0.117287	0.261029	0.920057	0.33746	0.999796	su(Hw)
FBgn0003575	117.649	0.00167995	0.241939	1.71317	0.190575	0.999796	su(sable)
FBgn0003598	53.9328	-0.0193221	0.310844	0.13982	0.70846	0.999796	Su(var)3-7
FBgn0003607	205.505	-0.110968	0.216381	2.52355	0.112158	0.916034	Su(var)205
FBgn0003612	122.637	0.0431714	0.236491	0.975784	0.323242	0.999796	Su(var)2-10
FBgn0003638	188.082	-0.137748	0.218697	2.46008	0.116773	0.926427	su(w[a])
FBgn0003651	27.2978	0.0213943	0.416617	0.120858	0.728106	0.999796	svp
FBgn0003654	211.216	-0.104136	0.213776	0.0179064	0.893549	0.999796	sw
FBgn0003656	267.297	0.0121325	0.201041	4.02272	0.0448913	0.693438	sws
FBgn0003660	774.444	0.00142628	0.183588	3.35843	0.0668616	0.78734	Syb
FBgn0003676	249.451	0.121993	0.213689	1.19615	0.274093	0.999796	CCT1
FBgn0003687	27.7707	0.34572	0.400659	0.546499	0.459752	0.999796	Tbp
FBgn0003701	7.80353	-0.182011	0.694953	0.00101483	0.974587	0.999796	thr
FBgn0003710	5.57791	-0.537978	0.82524	0.272128	0.601908	0.999796	tipE
FBgn0003714	57.1815	-0.0581744	0.302953	0.0828053	0.773531	0.999796	tko
FBgn0003716	482.249	-0.0706147	0.182767	0.0493256	0.824241	0.999796	tkv
FBgn0003721	2103.48	-0.089022	0.165828	1.67698	0.195326	0.999796	Tm1
FBgn0003731	150.695	-0.0840388	0.227018	0.375313	0.540123	0.999796	Egfr
FBgn0003741	28.1886	0.367306	0.392241	0.00190742	0.965164	0.999796	tra
FBgn0003742	65.333	-0.00248245	0.291135	0.00759873	0.930536	0.999796	tra2
FBgn0003744	160.778	-0.0549783	0.222422	0.226987	0.633767	0.999796	trc
FBgn0003748	2782.53	0.251162	0.169432	2.16867	0.140848	0.958937	Treh
FBgn0003862	373.801	0.174412	0.188171	0.795482	0.372448	0.999796	trx
FBgn0003863	23990	-0.345938	0.161094	3.57811	0.0585458	0.751533	alphaTry
FBgn0003866	32.0673	-0.345206	0.391991	0.166081	0.683618	0.999796	tsh
FBgn0003867	35.3814	0.544136	0.391371	0.124766	0.723922	0.999796	tsl
FBgn0003870	309.461	0.225092	0.198055	0.539243	0.462747	0.999796	ttk
FBgn0003882	92.1562	0.199401	0.256581	0.110117	0.740011	0.999796	tub
FBgn0003884	1302.85	-0.250501	0.170939	6.19843	0.0127864	0.400786	alphaTub84B
FBgn0003885	107.83	-0.34889	0.250269	3.45778	0.0629546	0.766524	alphaTub84D
FBgn0003888	114.218	-0.113388	0.264467	0.384391	0.535263	0.999796	betaTub60D
FBgn0003890	325.832	-0.197209	0.198718	4.88276	0.0271262	0.561158	betaTub97EF
FBgn0003891	772.544	0.138227	0.173832	0.117028	0.732281	0.999796	tud
FBgn0003892	99.3461	-0.0786042	0.2698	0.0192555	0.889636	0.999796	ptc
FBgn0003896	32.6911	0.463129	0.427882	0.104188	0.74686	0.999796	tup
FBgn0003900	6.45173	-0.491322	0.832607	7.57825e-05	0.993054	0.999796	twi
FBgn0003941	4450.21	-0.088622	0.177891	1.66172	0.197371	0.999796	RpL40
FBgn0003942	5245.02	-0.0588841	0.173498	0.28794	0.591544	0.999796	RpS27A
FBgn0003943	3297.61	0.00626341	0.171773	2.90738	0.0881748	0.872141	Ubi-p63E
FBgn0003944	10.6903	0.233141	0.58892	0.0450802	0.831857	0.999796	Ubx
FBgn0003961	213.004	-1.03415	0.683181	0.344043	0.557505	0.999796	Uro
FBgn0003963	23.6843	-0.16685	0.446585	2.2483	0.133761	0.949979	ush
FBgn0003964	61.7048	0.0802619	0.298478	0.298993	0.584514	0.999796	usp
FBgn0003965	10.3001	-0.268591	0.62987	0.220506	0.638655	0.999796	v
FBgn0003969	159.601	0.176118	0.227467	0.340399	0.559599	0.999796	vap
FBgn0003977	33.0631	-0.26151	0.382406	1.75986	0.184641	0.999796	vir
FBgn0003978	13.3817	-0.00474373	0.54481	4.52254	0.0334511	0.609207	vls
FBgn0003984	34.4511	0.304195	0.376928	0.364937	0.545777	0.999796	vn
FBgn0003996	14.2595	-0.50288	0.580479	0.0287853	0.865276	0.999796	w
FBgn0003997	43.0474	0.293682	0.348695	1.1215	0.289595	0.999796	hid
FBgn0004003	25.9947	-0.91945	0.519413	0.505626	0.477038	0.999796	wbl
FBgn0004047	19.4154	-0.0226315	0.485751	3.06311	0.0800883	0.846973	Yp3
FBgn0004049	149.035	0.168809	0.231279	0.00503358	0.943439	0.999796	yrt
FBgn0004050	37.159	-0.0861541	0.367197	0.318313	0.572623	0.999796	z
FBgn0004055	58.0046	-0.103216	0.300313	0.0769305	0.781501	0.999796	uzip
FBgn0004057	539.438	-0.208882	0.192477	6.48971	0.0108501	0.373941	Zw
FBgn0004066	199.316	0.146582	0.211625	0.374506	0.540558	0.999796	Prosalpha4
FBgn0004087	34.3483	-0.125767	0.403159	0.473192	0.491522	0.999796	Dhfr
FBgn0004101	34.5855	-0.0400505	0.372828	0.104704	0.746256	0.999796	bs
FBgn0004103	932.922	0.105573	0.172217	4.86601	0.0273908	0.561158	Pp1-87B
FBgn0004106	5.89831	-0.332059	0.834753	0.0221511	0.881686	0.999796	Cdk1
FBgn0004107	13.716	0.0603975	0.538009	0.00022719	0.987974	0.999796	Cdk2
FBgn0004108	19.6567	0.226493	0.471102	0.631196	0.426917	0.999796	Nrt
FBgn0004117	1485.84	0.0735612	0.173793	0.0636676	0.80079	0.999796	Tm2
FBgn0004118	1.77247	0.441966	1.34066	0.0955062	0.75729	0.999796	nAChRbeta2
FBgn0004132	45.8293	-0.0700106	0.331726	0.731683	0.392338	0.999796	boca
FBgn0004133	38.2759	-0.010243	0.372849	1.20976	0.271379	0.999796	blow
FBgn0004167	2837.98	0.102459	0.170726	8.09921	0.00442845	0.236414	kst
FBgn0004169	1810.19	-0.0148013	0.166347	0.704005	0.401441	0.999796	up
FBgn0004177	1041.38	0.0782363	0.176696	1.8777	0.170596	0.995792	mts
FBgn0004179	687.797	0.15475	0.178729	1.56397	0.211085	0.999796	Csp
FBgn0004181	3960.66	-1.88778	0.670961	0.15531	0.693512	0.999796	Ebp
FBgn0004197	16.5065	-0.0058896	0.503367	0.0188735	0.89073	0.999796	Ser
FBgn0004198	29.2573	-0.0427207	0.406127	0.450511	0.502092	0.999796	ct
FBgn0004227	194.829	-0.011293	0.213064	0.0283249	0.866347	0.999796	nonA
FBgn0004228	943.921	-0.177921	0.184556	2.64672	0.103764	0.91074	mex1
FBgn0004237	298.975	0.140295	0.199473	0.037375	0.846703	0.999796	Hrb87F
FBgn0004240	221.802	-0.8904	0.271725	3.02898	0.0817894	0.848186	DptA
FBgn0004242	26.5582	0.00909724	0.407046	0.724695	0.394608	0.999796	Syt1
FBgn0004244	6.29112	-0.247668	0.784014	0.432662	0.510685	0.999796	Rdl
FBgn0004359	19.4782	0.242016	0.484408	0.0213516	0.883825	0.999796	T48
FBgn0004362	227.646	0.0925869	0.20515	2.2051	0.137555	0.955797	HmgD
FBgn0004363	1613.6	-0.119749	0.168292	0.0449917	0.832019	0.999796	porin
FBgn0004364	47.3	-0.0202782	0.339706	0.282878	0.594821	0.999796	18w
FBgn0004368	124.749	0.23005	0.264845	2.05643	0.151565	0.971059	Ptp4E
FBgn0004369	250.785	0.158967	0.20138	2.05431	0.151776	0.971059	Ptp99A
FBgn0004370	150.563	0.226839	0.242098	0.244709	0.620826	0.999796	Ptp10D
FBgn0004373	559.65	-0.00795774	0.18549	0.0607591	0.8053	0.999796	fwd
FBgn0004374	23.7658	0.010516	0.428377	1.60936	0.204581	0.999796	neb
FBgn0004378	19.7636	0.11293	0.460517	0.037298	0.84686	0.999796	Klp61F
FBgn0004379	6.78822	-0.570823	0.751386	0.457241	0.498916	0.999796	Klp67A
FBgn0004380	95.2851	-0.119155	0.25498	0.135994	0.712296	0.999796	Klp64D
FBgn0004381	39.557	-0.200628	0.35046	0.021335	0.88387	0.999796	Klp68D
FBgn0004387	194.014	0.110689	0.217189	0.70554	0.400928	0.999796	Klp98A
FBgn0004390	111.69	0.20761	0.242768	0.0662234	0.796917	0.999796	RasGAP1
FBgn0004391	34.4179	0.036259	0.372907	0.61051	0.434596	0.999796	shtd
FBgn0004394	27.5527	-0.0918075	0.419715	2.31885	0.127815	0.931832	pdm2
FBgn0004395	162.926	0.0845625	0.219422	1.39555	0.23747	0.999796	unk
FBgn0004396	208.018	0.164039	0.220822	4.4594	0.0347098	0.620758	CrebA
FBgn0004397	102.726	-0.00905685	0.261534	0.136919	0.711363	0.999796	Vinc
FBgn0004401	317.329	-0.0942979	0.200607	5.50816	0.0189279	0.490579	Pep
FBgn0004403	1614.51	0.316101	0.166689	0.0384301	0.844582	0.999796	RpS14a
FBgn0004404	1420.01	0.0437614	0.175126	1.03704	0.308512	0.999796	RpS14b
FBgn0004406	8.42643	-0.230384	0.67895	0.0828476	0.773475	0.999796	tam
FBgn0004407	52.9082	-0.109507	0.317022	0.0155179	0.900863	0.999796	DNApol-gamma35
FBgn0004419	406.192	-0.0997717	0.191221	0.0398779	0.84172	0.999796	me31B
FBgn0004425	1234.16	-0.6201	0.182566	21.4579	3.61686e-06	0.00162035	LysB
FBgn0004426	605.507	-0.192425	0.218908	2.41647	0.120065	0.927393	LysC
FBgn0004427	3218.56	-0.303421	0.168962	19.0869	1.24896e-05	0.00385887	LysD
FBgn0004428	164.07	0.182628	0.234341	9.50923	0.00204441	0.154226	LysE
FBgn0004429	280.973	0.122057	0.201499	28.5044	9.34853e-08	8.77682e-05	LysP
FBgn0004431	134.622	0.217358	0.230638	0.635804	0.425234	0.999796	LysX
FBgn0004432	2122.1	-0.0425879	0.171504	3.40872	0.0648528	0.775062	Cyp1
FBgn0004435	233.199	0.0162238	0.212671	5.02923	0.024923	0.541788	Galphaq
FBgn0004436	880.439	-0.104172	0.18973	2.35117	0.125189	0.929047	Ubc6
FBgn0004449	128.291	0.276059	0.235527	0.0108275	0.917126	0.999796	Ten-m
FBgn0004456	216.424	0.10124	0.208556	0.66377	0.415232	0.999796	mew
FBgn0004463	39.0864	0.127517	0.347578	0.531947	0.465789	0.999796	RpIII128
FBgn0004465	51.9705	-0.0861889	0.325011	0.379797	0.537712	0.999796	Su(P)
FBgn0004507	816.003	-0.300576	0.176528	2.1391	0.143586	0.963289	GlyP
FBgn0004509	306.21	0.133983	0.195571	0.319959	0.571633	0.999796	Fur1
FBgn0004510	22.7612	0.142528	0.428263	0.0751539	0.783975	0.999796	Ets97D
FBgn0004512	725.761	-0.237756	0.177676	4.21824	0.0399916	0.660282	Mdr49
FBgn0004513	35.0172	-0.222026	0.417101	0.145605	0.702771	0.999796	Mdr65
FBgn0004552	259.544	-0.0234184	0.212574	1.56343	0.211163	0.999796	Akh
FBgn0004556	20.4951	0.398651	0.456778	0.0105841	0.918059	0.999796	Dbp73D
FBgn0004569	19.4005	0.0978479	0.462177	0.0350948	0.851397	0.999796	aos
FBgn0004573	10.44	0.351263	0.617265	1.70543	0.191579	0.999796	5-HT7
FBgn0004574	238.834	-0.206337	0.21251	4.71455	0.0299084	0.579842	Rop
FBgn0004575	12.4213	0.541635	0.560746	0.176723	0.674205	0.999796	Syn
FBgn0004577	2.68202	-0.201546	1.14921	0.0994794	0.752455	0.999796	Pxd
FBgn0004580	341.394	-0.250158	0.194703	1.82464	0.176762	0.999796	Cbp53E
FBgn0004583	135.497	0.00106049	0.236373	1.16384	0.28067	0.999796	ex
FBgn0004584	36.495	0.0805992	0.352688	0.000661405	0.979482	0.999796	Rrp1
FBgn0004587	359.527	0.0795732	0.192053	0.000260022	0.987134	0.999796	B52
FBgn0004595	41.171	0.162897	0.343804	1.0249	0.31136	0.999796	pros
FBgn0004597	36.0042	-0.0450293	0.369458	0.302577	0.582271	0.999796	CycC
FBgn0004598	84.0534	0.199933	0.274047	2.04534	0.152673	0.972744	Fur2
FBgn0004606	16.6288	0.171376	0.515448	0.449974	0.502347	0.999796	zfh1
FBgn0004607	72.512	-0.0913888	0.279265	0.00505911	0.943296	0.999796	zfh2
FBgn0004611	198.317	0.22115	0.222177	0.28605	0.592763	0.999796	Plc21C
FBgn0004620	39.2258	0.152029	0.348097	0.427829	0.513056	0.999796	GluRIIA
FBgn0004622	33.2859	0.411091	0.391976	0.688223	0.406769	0.999796	TkR99D
FBgn0004629	871.536	0.151835	0.17267	1.48196	0.223469	0.999796	Cys
FBgn0004635	13.9796	-0.0619568	0.556779	3.39493	0.065397	0.776254	rho
FBgn0004636	489.198	0.254558	0.190716	9.80529	0.0017401	0.14057	Rap1
FBgn0004638	391.793	-0.0505278	0.192849	0.601151	0.438139	0.999796	drk
FBgn0004643	35.2868	-0.0862143	0.378087	0.572533	0.449254	0.999796	Zw10
FBgn0004644	40.476	-0.374263	0.369438	0.150501	0.698057	0.999796	hh
FBgn0004646	153.173	0.0857592	0.228701	1.7242	0.189153	0.999796	ogre
FBgn0004647	22.1819	0.189818	0.444214	0.00038113	0.984424	0.999796	N
FBgn0004648	488.604	0.0279014	0.187883	0.11645	0.732918	0.999796	svr
FBgn0004652	46.5852	-0.0376454	0.331838	2.06949	0.150272	0.968649	fru
FBgn0004654	365.511	-0.381556	0.194188	1.72705	0.188789	0.999796	Pgd
FBgn0004655	67.8912	-0.0343266	0.286693	0.108165	0.742243	0.999796	wapl
FBgn0004656	260.357	0.265489	0.200597	2.8792	0.0897303	0.874841	fs(1)h
FBgn0004657	667.328	0.108168	0.177844	0.450845	0.501934	0.999796	mys
FBgn0004687	1374.87	-0.0733985	0.180071	1.23458	0.266519	0.999796	Mlc-c
FBgn0004698	151.693	-0.0123442	0.223966	2.59534	0.107179	0.914241	Xpc
FBgn0004795	73.5585	0.367023	0.313414	0.468675	0.493598	0.999796	retn
FBgn0004797	147.744	0.098329	0.24092	0.73619	0.390884	0.999796	mdy
FBgn0004811	39.7419	-0.238982	0.358408	0.410224	0.521856	0.999796	fs(2)ltoPP43
FBgn0004828	839.509	0.223447	0.177039	1.40154	0.236467	0.999796	His3.3B
FBgn0004832	6.27354	0.49874	0.794723	0.0322464	0.857488	0.999796	Xpac
FBgn0004837	17.3676	0.106289	0.479501	0.53683	0.46375	0.999796	Su(H)
FBgn0004838	1568.09	0.320728	0.183809	1.51016	0.219115	0.999796	Hrb27C
FBgn0004839	27.0105	0.0566456	0.424431	0.216313	0.641864	0.999796	otk
FBgn0004842	34.0006	-0.0991738	0.381959	0.143253	0.705069	0.999796	RYa-R
FBgn0004852	149.206	0.110759	0.229321	0.189507	0.663327	0.999796	Ac76E
FBgn0004855	46.9334	-0.241406	0.332106	1.08941	0.296601	0.999796	RpII15
FBgn0004856	73.6024	-0.000436836	0.294285	0.154373	0.694391	0.999796	Bx42
FBgn0004858	60.1993	0.0946527	0.300882	0.429556	0.512207	0.999796	elB
FBgn0004859	90.8453	-0.128163	0.262514	0.377422	0.538986	0.999796	ci
FBgn0004860	30.4218	-0.0147749	0.384327	1.08401	0.297803	0.999796	ph-d
FBgn0004861	60.9551	-0.0277105	0.30196	1.30806	0.252745	0.999796	ph-p
FBgn0004862	13.219	0.198728	0.619342	1.04035	0.307739	0.999796	bap
FBgn0004864	100.372	0.158067	0.271084	0.00724481	0.932169	0.999796	hop
FBgn0004865	13.4692	-0.0400352	0.55582	1.20823	0.271683	0.999796	Eip78C
FBgn0004867	1572.58	-0.262528	0.16908	0.0537713	0.816626	0.999796	RpS2
FBgn0004868	658.738	0.0179489	0.179709	0.456718	0.499162	0.999796	Gdi
FBgn0004870	10.7408	-0.276377	0.627034	0.777129	0.378021	0.999796	bab1
FBgn0004875	96.0277	0.114012	0.264053	0.0442665	0.833359	0.999796	enc
FBgn0004876	453.678	-0.0184464	0.184088	1.96071	0.161437	0.990582	cdi
FBgn0004885	26.0809	-0.323868	0.439736	0.00358382	0.952263	0.999796	tok
FBgn0004888	391.435	-0.197345	0.190352	0.0377444	0.845957	0.999796	Scsalpha1
FBgn0004889	801.456	0.0171582	0.173845	4.11857	0.0424149	0.676223	tws
FBgn0004892	12.8523	-0.165118	0.567509	0.568532	0.450843	0.999796	sob
FBgn0004893	145.812	0.201643	0.227004	0.814216	0.366877	0.999796	bowl
FBgn0004895	2.38247	0.350639	1.16492	0.0035756	0.952318	0.999796	FoxL1
FBgn0004901	52.8324	0.17457	0.31702	0.104332	0.746692	0.999796	Prat
FBgn0004903	106.226	0.125842	0.248013	0.0285155	0.865903	0.999796	Rb97D
FBgn0004907	3853.06	-0.0782943	0.166571	0.279275	0.597177	0.999796	14-3-3zeta
FBgn0004908	26.7454	-0.143081	0.407627	0.0803281	0.776853	0.999796	Arl2
FBgn0004910	428.768	-0.0211112	0.18603	2.39378	0.121819	0.927505	Eip63F-1
FBgn0004913	47.1287	0.239769	0.327448	4.706	0.0300574	0.579842	Gnf1
FBgn0004914	346.35	0.137966	0.202272	3.26797	0.0706451	0.812092	Hnf4
FBgn0004915	75.6322	0.0951428	0.277031	0.00605422	0.93798	0.999796	TfIIB
FBgn0004919	80.5574	-0.0934449	0.277903	0.0285095	0.865917	0.999796	gol
FBgn0004921	885.091	-0.135486	0.182363	3.01075	0.0827139	0.850106	Ggamma1
FBgn0004924	320.318	0.190391	0.192874	0.288036	0.591482	0.999796	Top1
FBgn0004926	427.932	0.0451699	0.187703	0.24077	0.62365	0.999796	eIF2beta
FBgn0005198	87.5022	-0.241627	0.270613	2.19891	0.138108	0.955797	gig
FBgn0005278	578.346	-0.0456809	0.18066	0.175155	0.675571	0.999796	Sam-S
FBgn0005322	140.494	-0.224419	0.234518	0.0923934	0.761156	0.999796	nmd
FBgn0005355	21.1111	0.103367	0.456942	0.106942	0.743653	0.999796	Su(fu)
FBgn0005386	104.072	0.0808382	0.248381	1.95628	0.161912	0.990582	ash1
FBgn0005411	198.758	0.108735	0.212489	0.254617	0.613843	0.999796	U2af50
FBgn0005427	155.343	0.160633	0.225328	0.424399	0.51475	0.999796	ewg
FBgn0005533	3986.98	-0.0254571	0.172283	2.0011	0.157185	0.980083	RpS17
FBgn0005536	509.226	0.131404	0.181342	0.887318	0.346205	0.999796	Mbs
FBgn0005564	20.1575	-0.0415349	0.488706	0.308569	0.578559	0.999796	Shal
FBgn0005585	1437.31	-0.11885	0.168436	0.800763	0.370865	0.999796	Calr
FBgn0005586	31.9236	-0.0599038	0.381106	1.21964	0.269432	0.999796	Rab3
FBgn0005593	3139.12	0.0872619	0.165918	0.744301	0.388287	0.999796	RpL7
FBgn0005596	24.2501	-0.33819	0.433318	2.36132	0.124377	0.927855	yem
FBgn0005612	197.222	0.0160979	0.212842	6.87928	0.00872009	0.333897	Sox14
FBgn0005614	6.88138	-0.101293	0.760763	0.452308	0.501241	0.999796	trpl
FBgn0005616	66.1387	0.137479	0.29744	0.112999	0.736756	0.999796	msl-2
FBgn0005617	116.099	0.180637	0.238869	1.63467	0.201058	0.999796	msl-1
FBgn0005624	18.695	-0.0464775	0.466221	0.667184	0.414035	0.999796	Psc
FBgn0005626	218.574	0.253553	0.261057	0.182918	0.668878	0.999796	ple
FBgn0005631	82.5173	0.365722	0.26571	0.107084	0.743488	0.999796	robo1
FBgn0005632	736.913	0.139142	0.183334	2.71815	0.0992131	0.900658	faf
FBgn0005633	15.4758	-0.36082	0.604781	3.22921	0.0723354	0.822666	fln
FBgn0005636	7.62268	0.315069	0.767434	0.445573	0.504445	0.999796	nvy
FBgn0005638	2.45643	-0.26948	1.16375	0.145847	0.702536	0.999796	slbo
FBgn0005640	201.074	-0.0391597	0.210105	0.538221	0.463171	0.999796	Eip63E
FBgn0005642	42.3528	-0.268823	0.343665	1.36827	0.242109	0.999796	wdn
FBgn0005648	111.091	0.172577	0.245241	3.77342	0.0520732	0.720024	Pabp2
FBgn0005649	235.645	0.0835915	0.208107	1.97885	0.159512	0.985672	Rox8
FBgn0005654	8.81794	-0.549915	0.671378	0.774201	0.378921	0.999796	Orc3
FBgn0005655	22.6357	0.0218595	0.435861	1.42421	0.232713	0.999796	PCNA
FBgn0005659	44.9661	0.359636	0.339626	0.417352	0.518261	0.999796	Ets98B
FBgn0005660	25.4703	-0.0819872	0.431334	1.26664	0.260398	0.999796	Ets21C
FBgn0005664	368.197	0.219952	0.193498	2.08085	0.149157	0.966338	Crys
FBgn0005666	3079.36	0.0671047	0.164026	0.508765	0.475674	0.999796	bt
FBgn0005670	86.009	-0.532013	0.282222	0.044509	0.83291	0.999796	Cyp4d1
FBgn0005671	4665.29	-0.126833	0.163245	0.139494	0.708785	0.999796	Vha55
FBgn0005672	226.363	0.0834496	0.20668	0.925036	0.336156	0.999796	spi
FBgn0005674	227.567	-0.0395274	0.205998	3.89848	0.0483299	0.700705	GluProRS
FBgn0005677	7.91607	0.097819	0.700188	0.0646458	0.799298	0.999796	dac
FBgn0005683	5.39022	0.104208	0.809966	0.113023	0.736728	0.999796	pie
FBgn0005694	170.945	0.106589	0.217832	0.164174	0.685342	0.999796	Aef1
FBgn0005695	63.8243	0.0950315	0.296122	0.45523	0.499862	0.999796	gcl
FBgn0005696	5.18354	-0.256375	0.839225	0.0545224	0.815373	0.999796	DNApol-alpha73
FBgn0005771	83.3112	0.166045	0.287039	0.0603524	0.80594	0.999796	noc
FBgn0005777	198.056	-0.0151545	0.213932	0.240899	0.623558	0.999796	PpD3
FBgn0008635	237.251	-0.402785	0.208708	0.36599	0.545198	0.999796	betaCOP
FBgn0010014	6.18987	-0.21374	0.772726	0.135645	0.71265	0.999796	CanB
FBgn0010015	24.0145	0.403072	0.435296	0.141997	0.706303	0.999796	CanA1
FBgn0010019	3670.2	-0.624058	0.863102	1.54274	0.214211	0.999796	Cyp4g1
FBgn0010038	571.557	0.802162	0.191617	0.759036	0.383631	0.999796	GstD2
FBgn0010039	36.5399	-0.0288865	0.372323	0.0202	0.88698	0.999796	GstD3
FBgn0010040	51.8415	0.501112	0.326967	0.65918	0.41685	0.999796	GstD4
FBgn0010041	596.265	0.667181	0.192417	0.20733	0.648868	0.999796	GstD5
FBgn0010042	7.95472	0.45779	0.698252	0.54364	0.460928	0.999796	GstD6
FBgn0010043	147.119	0.138945	0.231734	0.0746641	0.784663	0.999796	GstD7
FBgn0010044	237.77	0.235407	0.233636	3.40811	0.0648769	0.775062	GstD8
FBgn0010051	243.945	0.107738	0.207867	0.850943	0.356286	0.999796	Itp-r83A
FBgn0010053	1175.57	0.239971	0.170932	0.00682298	0.934169	0.999796	Jheh1
FBgn0010078	2240.73	0.0065831	0.179552	5.56475	0.0183256	0.481251	RpL23
FBgn0010100	2496.6	-0.31274	0.164492	5.96706	0.0145756	0.419926	mAcon1
FBgn0010105	35.4034	0.00766916	0.369458	0.141226	0.707065	0.999796	comm
FBgn0010113	236.435	0.252604	0.205631	1.38925	0.238532	0.999796	hdc
FBgn0010173	222.599	-0.0179224	0.205958	0.054584	0.815271	0.999796	RpA-70
FBgn0010194	6.27119	-0.118613	0.747822	1.56862	0.210407	0.999796	Wnt5
FBgn0010198	3063.13	-0.100514	0.177959	0.327848	0.566929	0.999796	RpS15Aa
FBgn0010213	216.188	0.0734798	0.208733	5.35665	0.0206434	0.506753	Sod2
FBgn0010215	362.053	-0.038574	0.192487	0.0110628	0.916233	0.999796	alpha-Cat
FBgn0010217	5487.95	-0.180772	0.164823	0.0280766	0.866929	0.999796	ATPsynbeta
FBgn0010220	36.1735	0.106449	0.366846	0.319754	0.571756	0.999796	Dbp45A
FBgn0010222	70.5158	0.173729	0.287264	0.435442	0.509331	0.999796	Nmdmc
FBgn0010223	280.779	0.00246158	0.197484	1.62368	0.20258	0.999796	Galphaf
FBgn0010225	555.451	0.00664424	0.181232	0.100882	0.750774	0.999796	Gel
FBgn0010226	413.274	0.199465	0.195044	0.540392	0.46227	0.999796	GstS1
FBgn0010228	567.312	-0.0102851	0.183729	2.5594	0.10964	0.914241	HmgZ
FBgn0010235	296.033	-0.0297865	0.197952	0.0055264	0.94074	0.999796	Klc
FBgn0010238	151.046	0.246385	0.258486	0.579415	0.446542	0.999796	Lac
FBgn0010241	1375.36	-0.171889	0.170344	0.00354283	0.952537	0.999796	Mdr50
FBgn0010246	2613.15	-0.335232	0.16433	7.67238	0.00560725	0.267239	Myo61F
FBgn0010247	157.034	-0.0747087	0.234871	0.157622	0.691355	0.999796	Parp
FBgn0010258	3.26051	-0.977621	1.09656	0.196165	0.657834	0.999796	Rbp4
FBgn0010263	158.15	-0.0196143	0.223842	2.10559	0.146762	0.964775	Rbp9
FBgn0010265	3695.38	-0.12881	0.187748	0.000158222	0.989964	0.999796	RpS13
FBgn0010269	63.9774	0.092556	0.305159	0.251749	0.615846	0.999796	Dsor1
FBgn0010278	74.7058	0.217823	0.274643	1.07457	0.299915	0.999796	Ssrp
FBgn0010280	183.489	0.088817	0.221188	0.304217	0.58125	0.999796	Taf4
FBgn0010282	112.289	0.0128753	0.246878	0.195404	0.658456	0.999796	TfIIFalpha
FBgn0010287	11.9227	0.0947297	0.564218	0.00263683	0.959047	0.999796	Trf
FBgn0010288	251.067	-0.0635826	0.205661	0.607135	0.435868	0.999796	Uch
FBgn0010292	47.8471	0.291418	0.322294	0.128084	0.720427	0.999796	bys
FBgn0010300	107.342	0.300593	0.244117	3.09667e-06	0.998596	0.999796	brat
FBgn0010303	114.342	0.119247	0.246496	0.243659	0.621576	0.999796	hep
FBgn0010309	16.9338	-0.567744	0.528453	0.772671	0.379392	0.999796	pigeon
FBgn0010313	100.717	0.738876	0.296217	2.42814	0.119174	0.927393	corto
FBgn0010314	3.62243	-0.619398	1.01217	0.0139137	0.906102	0.999796	Cks30A
FBgn0010315	53.4082	0.0827793	0.306167	0.000198548	0.988758	0.999796	CycD
FBgn0010316	63.8401	-0.0185564	0.304704	0.20187	0.653216	0.999796	dap
FBgn0010328	163.8	-0.149593	0.22307	0.969856	0.324716	0.999796	woc
FBgn0010333	255.232	0.103128	0.199642	0.63509	0.425494	0.999796	Rac1
FBgn0010339	104.848	-0.0121463	0.246667	0.436944	0.508601	0.999796	128up
FBgn0010340	29.6619	0.0511656	0.39535	0.129078	0.71939	0.999796	140up
FBgn0010341	774.762	0.093919	0.174173	5.03704	0.0248108	0.541788	Cdc42
FBgn0010342	27.0964	0.0356203	0.400664	0.092301	0.761272	0.999796	Map60
FBgn0010348	2521.23	-0.144836	0.171637	1.96857	0.160599	0.990345	Arf79F
FBgn0010350	367.052	-0.0845554	0.190911	0.983829	0.321255	0.999796	Cds
FBgn0010352	1307.97	-0.0832995	0.168957	0.915182	0.338743	0.999796	Nc73EF
FBgn0010355	144.436	0.0617785	0.228463	2.59907	0.106926	0.914241	Taf1
FBgn0010356	34.4667	0.469256	0.366101	0.523288	0.469443	0.999796	Taf5
FBgn0010357	11876.8	-0.508689	0.162092	0.074346	0.785111	0.999796	betaTry
FBgn0010358	2206.77	-1.21536	0.168709	10.8134	0.00100766	0.0992162	deltaTry
FBgn0010379	362.434	0.161088	0.190779	3.82363	0.0505348	0.717827	Akt1
FBgn0010380	129.911	-0.275204	0.245934	0.409436	0.522256	0.999796	AP-1-2beta
FBgn0010382	16.8071	0.266397	0.490399	0.0375577	0.846334	0.999796	CycE
FBgn0010385	10.5744	-0.392163	0.73699	0.144458	0.703889	0.999796	Def
FBgn0010387	2136.59	-0.0860666	0.166339	8.23038	0.00411949	0.229259	Acbp2
FBgn0010388	54.0858	-0.1393	0.340661	15.1366	0.000100003	0.0208378	Dro
FBgn0010389	162.018	0.108356	0.226212	2.50645	0.113381	0.91774	htl
FBgn0010391	171.002	-0.166481	0.221481	3.60326	0.0576665	0.745588	Gtp-bp
FBgn0010395	362.122	0.0253886	0.191095	1.35419	0.244547	0.999796	Itgbn
FBgn0010397	209.331	-0.111464	0.211573	1.08042	0.298603	0.999796	LamC
FBgn0010398	9.88855	0.158139	0.617615	0.238974	0.624948	0.999796	Lrr47
FBgn0010406	233.27	0.13381	0.205101	0.0499573	0.823138	0.999796	RNaseX25
FBgn0010408	1659.32	0.200593	0.166657	0.000573046	0.980902	0.999796	RpS9
FBgn0010409	3166.96	-0.0975909	0.182778	0.331346	0.564868	0.999796	RpL18A
FBgn0010411	2583.37	-0.0618325	0.177415	0.302324	0.582429	0.999796	RpS18
FBgn0010412	4464.64	0.151637	0.162169	1.68489	0.194276	0.999796	RpS19a
FBgn0010415	706.833	0.189579	0.179562	11.5077	0.000693102	0.0786101	Sdc
FBgn0010416	102.054	-0.0309955	0.251972	0.396661	0.528819	0.999796	TH1
FBgn0010417	42.0791	-0.0678552	0.338871	2.14104	0.143405	0.963289	Taf6
FBgn0010421	38.1794	-0.163955	0.353227	0.343569	0.557776	0.999796	TfIIFbeta
FBgn0010422	88.7306	0.00657556	0.262127	0.00452904	0.946344	0.999796	TfIIS
FBgn0010423	175.881	-0.318218	0.227646	4.26472	0.0389118	0.650465	TpnC47D
FBgn0010424	447.35	-0.140016	0.186792	8.21906	0.00414527	0.229269	TpnC73F
FBgn0010425	1822.02	-0.249623	0.167339	0.438884	0.507661	0.999796	epsilonTry
FBgn0010434	464.453	0.003994	0.187275	0.194618	0.6591	0.999796	cora
FBgn0010435	1728.15	0.122211	0.16938	2.14651	0.142894	0.963289	emp
FBgn0010438	37.0717	0.162342	0.361361	1.55827	0.211918	0.999796	mtSSB
FBgn0010441	22.9961	-0.00877471	0.440057	0.774755	0.37875	0.999796	pll
FBgn0010452	49.8795	-0.0590904	0.318059	1.01331	0.314112	0.999796	trn
FBgn0010470	653.833	-0.117451	0.18286	3.03148	0.0816633	0.84786	Fkbp14
FBgn0010473	10.4842	0.295541	0.631188	0.27358	0.60094	0.999796	tutl
FBgn0010482	459.199	0.142834	0.183763	2.48563	0.11489	0.920766	l(2)01289
FBgn0010488	926.718	-0.0763915	0.178087	0.000113432	0.991502	0.999796	NAT1
FBgn0010497	535.959	-0.57663	0.191423	0.682585	0.408698	0.999796	dmGlut
FBgn0010501	156.374	-0.0511287	0.230214	2.29755	0.129578	0.939901	Dcp-1
FBgn0010504	469.249	0.238886	0.184145	0.758648	0.383752	0.999796	kermit
FBgn0010516	613.283	-0.140874	0.180269	0.542211	0.461518	0.999796	wal
FBgn0010520	24.5881	0.267267	0.419074	0.526033	0.46828	0.999796	Bka
FBgn0010531	44.33	0.287254	0.332641	0.0558477	0.813183	0.999796	Ccs
FBgn0010548	678.253	-0.102646	0.187183	1.64028	0.200288	0.999796	Aldh-III
FBgn0010549	17.0487	0.430682	0.498429	0.0264608	0.87078	0.999796	l(2)03659
FBgn0010551	531.833	-0.00356313	0.18153	0.108417	0.741954	0.999796	Phb2
FBgn0010583	117.104	0.0825349	0.241879	0.280211	0.596563	0.999796	dock
FBgn0010590	153.523	0.15512	0.224616	0.0185283	0.891727	0.999796	Prosbeta1
FBgn0010591	287.846	-0.175159	0.199204	0.946382	0.330642	0.999796	Sply
FBgn0010602	137.402	0.106226	0.231023	1.29703	0.254756	0.999796	lwr
FBgn0010607	38.0891	-0.10465	0.35241	0.149854	0.698674	0.999796	l(2)05714
FBgn0010611	207.953	-0.0135876	0.217004	0.0453585	0.831346	0.999796	Hmgs
FBgn0010612	347.426	-0.232738	0.20204	5.18814	0.0227416	0.526523	ATPsynG
FBgn0010620	262.661	0.0721394	0.201086	1.09628	0.295084	0.999796	CG10939
FBgn0010621	354.376	0.00961033	0.19229	0.645556	0.421706	0.999796	CCT5
FBgn0010622	45.6036	0.0759421	0.329073	0.0915758	0.762183	0.999796	DCTN3-p24
FBgn0010638	423.935	0.0634883	0.186568	1.06411	0.302279	0.999796	Sec61beta
FBgn0010651	327.726	-0.099355	0.193796	0.0841186	0.771792	0.999796	MFS14
FBgn0010660	75.6758	-0.0473402	0.280237	6.74048	0.00942493	0.340514	Nup214
FBgn0010741	239.284	-0.0661646	0.213862	0.711002	0.399111	0.999796	Pfdn2
FBgn0010747	203.172	-0.0574115	0.213541	0.0316789	0.858734	0.999796	Srp54k
FBgn0010750	41.79	-0.0501366	0.338853	1.57672	0.209234	0.999796	atms
FBgn0010762	66.5808	0.0123044	0.290572	0.0084653	0.926692	0.999796	simj
FBgn0010768	6.65228	-0.51396	0.773867	0.000599294	0.980469	0.999796	sqz
FBgn0010770	24.9519	0.0671215	0.416734	0.169898	0.680203	0.999796	ppan
FBgn0010772	190.771	0.262668	0.213629	1.67899	0.195059	0.999796	Xe7
FBgn0010774	129.681	0.280208	0.236317	1.29714	0.254737	0.999796	Ref1
FBgn0010786	118.434	-0.151193	0.245111	3.58024	0.0584708	0.751533	l(3)02640
FBgn0010803	99.7267	0.179026	0.251878	0.163584	0.685878	0.999796	TrpRS
FBgn0010808	282.328	0.00471156	0.200004	0.71972	0.396236	0.999796	Chchd3
FBgn0010812	118.994	0.264727	0.239236	0.515212	0.472891	0.999796	unc-45
FBgn0010825	220.185	0.133153	0.209983	0.187938	0.664639	0.999796	Gug
FBgn0010830	41.044	0.274995	0.341652	0.622536	0.430106	0.999796	l(3)04053
FBgn0010877	110.674	0.192653	0.257285	0.131594	0.716785	0.999796	l(3)05822
FBgn0010894	91.9004	0.0904446	0.261146	2.27116	0.131801	0.944751	sinu
FBgn0010905	239.03	-0.0192988	0.207629	0.60144	0.438029	0.999796	Spn
FBgn0010909	461.508	0.252467	0.194299	3.1399	0.0763983	0.840322	msn
FBgn0010926	50.4895	0.0682556	0.313691	0.0173183	0.895301	0.999796	l(3)07882
FBgn0011016	389.098	-0.0177094	0.191633	2.50827	0.11325	0.91774	SsRbeta
FBgn0011020	13.8137	-0.164104	0.532746	1.09465	0.295443	0.999796	Sas-4
FBgn0011202	369.784	0.0703904	0.193923	1.61293	0.20408	0.999796	dia
FBgn0011204	278.281	-0.126415	0.202415	0.112273	0.737571	0.999796	cue
FBgn0011205	1021.22	0.163957	0.171198	1.64426e-05	0.996765	0.999796	fbl
FBgn0011206	103.885	-0.095252	0.246933	1.56095	0.211526	0.999796	bol
FBgn0011207	87.4314	-0.122307	0.263407	0.0632042	0.801501	0.999796	pelo
FBgn0011211	2562.01	-0.240856	0.165109	0.933959	0.333836	0.999796	blw
FBgn0011217	2194.69	-0.0311759	0.165956	2.5617	0.109481	0.914241	eff
FBgn0011224	112.499	-0.140604	0.248069	0.218786	0.639966	0.999796	heph
FBgn0011225	669.336	0.0326202	0.182974	5.04054	0.0247607	0.541788	jar
FBgn0011227	294.796	-0.222788	0.212752	2.34479	0.125703	0.929047	ox
FBgn0011230	1230.86	0.281127	0.17059	1.5532	0.212664	0.999796	poe
FBgn0011232	102.808	-0.0701718	0.250564	0.483665	0.486767	0.999796	scat
FBgn0011236	62.6149	0.0284994	0.293117	0.0530835	0.817782	0.999796	ken
FBgn0011259	24.25	0.453315	0.417501	0.616262	0.43244	0.999796	Sema1a
FBgn0011260	80.3735	-0.0340289	0.275315	0.530474	0.466408	0.999796	Sema2a
FBgn0011272	1727.41	0.0612562	0.167456	14.1798	0.00016614	0.0308296	RpL13
FBgn0011274	410.936	0.146087	0.186755	0.417219	0.518328	0.999796	Dif
FBgn0011280	7.29501	-0.779067	0.866491	0.00194897	0.964787	0.999796	Obp19d
FBgn0011284	4931.41	0.136653	0.166705	0.546922	0.459578	0.999796	RpS4
FBgn0011286	123.71	0.144482	0.251082	1.82259	0.177005	0.999796	RyR
FBgn0011288	4.16902	-0.655399	0.998724	0.608411	0.435387	0.999796	Snap25
FBgn0011289	201.854	0.296629	0.210399	1.7162	0.190183	0.999796	TfIIA-L
FBgn0011290	63.5183	0.112792	0.293065	0.533668	0.465069	0.999796	Taf12
FBgn0011291	15.4757	-0.201008	0.519914	0.0236246	0.877844	0.999796	Taf11
FBgn0011296	338.325	0.0492142	0.19337	5.67689	0.0171899	0.459461	l(2)efl
FBgn0011297	35.238	-0.154352	0.369253	0.223541	0.636355	0.999796	Alg3
FBgn0011300	268.721	0.0434467	0.199574	2.16887	0.140829	0.958937	babo
FBgn0011305	42.1688	-0.153842	0.347922	1.07174	0.300553	0.999796	Rsf1
FBgn0011327	121.569	-0.116964	0.24998	0.000953313	0.975369	0.999796	Uch-L5
FBgn0011335	22.5558	0.0999505	0.456415	0.293706	0.587855	0.999796	vers
FBgn0011336	526.294	0.0968209	0.181869	0.165149	0.68446	0.999796	Stt3B
FBgn0011361	491.037	-0.115648	0.199223	4.02116	0.0449327	0.693438	ND-ACP
FBgn0011455	672.638	-0.0998485	0.183671	2.2376	0.13469	0.951706	ND-SGDH
FBgn0011474	75.3227	0.169866	0.273053	0.182889	0.668902	0.999796	PR-Set7
FBgn0011476	22.1074	-0.324763	0.443129	0.0635979	0.800897	0.999796	l(3)neo43
FBgn0011481	179.374	0.377025	0.231945	7.93606	0.00484593	0.248112	Ssdp
FBgn0011509	119.455	0.0301171	0.237824	0.0121286	0.912306	0.999796	SrpRbeta
FBgn0011554	285.115	0.0396935	0.19756	0.338217	0.56086	0.999796	etaTry
FBgn0011555	1173.24	-0.279921	0.171853	23.2958	1.38906e-06	0.00082973	thetaTry
FBgn0011556	449.634	-0.452498	0.193222	1.12115	0.289672	0.999796	zetaTry
FBgn0011566	26.0497	0.0276234	0.41345	6.5083e-08	0.999796	0.999796	Smyd3
FBgn0011570	325.498	-0.0273743	0.192975	0.131489	0.716893	0.999796	cpb
FBgn0011573	143.695	0.126685	0.227383	0.0245739	0.875433	0.999796	Cdc37
FBgn0011576	126.056	0.0657445	0.238358	0.0127263	0.910181	0.999796	Cyp4d2
FBgn0011581	40.3876	-0.355568	0.387008	7.37542	0.00661213	0.288823	Ms
FBgn0011584	837.224	-0.0989626	0.176704	0.0326848	0.856533	0.999796	Trp1
FBgn0011586	173.921	-0.1546	0.226886	1.15034	0.283478	0.999796	e(r)
FBgn0011589	11.3174	-0.131955	0.6023	0.00554832	0.940623	0.999796	Elk
FBgn0011591	23.0633	0.0205746	0.435345	0.0729234	0.787127	0.999796	fng
FBgn0011592	131.672	-0.241794	0.239235	0.234996	0.627844	0.999796	fra
FBgn0011596	32.5559	-0.390014	0.379716	2.21859	0.136357	0.955797	fzo
FBgn0011603	334.746	-0.181236	0.206975	2.41404	0.120251	0.927393	ine
FBgn0011604	126.501	0.0727342	0.250631	0.152648	0.696018	0.999796	Iswi
FBgn0011606	16.5126	-0.00322578	0.495085	0.675427	0.411166	0.999796	Klp3A
FBgn0011638	104.3	0.288813	0.255186	1.0519	0.30507	0.999796	La
FBgn0011640	108.383	0.0182297	0.257603	0.512349	0.474124	0.999796	lark
FBgn0011642	241.774	-0.0813482	0.209138	0.0510942	0.82117	0.999796	Zyx
FBgn0011648	176.441	0.0261787	0.21635	2.16301	0.141367	0.960311	Mad
FBgn0011655	33.3038	-0.143443	0.386919	0.544778	0.460459	0.999796	Med
FBgn0011656	171.755	-0.14796	0.229254	1.70197	0.19203	0.999796	Mef2
FBgn0011659	7.01778	0.740127	0.735478	0.142064	0.706237	0.999796	Mlh1
FBgn0011660	17.2949	0.0873502	0.483804	0.262606	0.608335	0.999796	Pms2
FBgn0011661	1552.67	0.0841319	0.179701	1.05505	0.304348	0.999796	Moe
FBgn0011666	24.2583	-0.0649222	0.419491	0.000870177	0.976467	0.999796	msi
FBgn0011672	350.695	0.177698	0.190695	0.496099	0.481219	0.999796	Mvl
FBgn0011674	48.5502	-0.128435	0.3285	0.870724	0.350755	0.999796	insc
FBgn0011692	4.64229	0.835141	0.873914	0.106768	0.743854	0.999796	pav
FBgn0011694	1274.21	-1.48622	0.87637	0.118505	0.730662	0.999796	EbpII
FBgn0011695	3947.68	0.0218019	0.169769	5.96915	0.0145583	0.419926	EbpIII
FBgn0011703	39.9132	-0.0497137	0.343182	0.202863	0.652419	0.999796	RnrL
FBgn0011704	149.285	-0.0138485	0.227984	0.14109	0.7072	0.999796	RnrS
FBgn0011705	111.878	-0.259544	0.253989	1.1232	0.289231	0.999796	rost
FBgn0011706	4.11636	-0.297576	0.979269	1.10066	0.294122	0.999796	rpr
FBgn0011708	287.695	0.0481776	0.196982	0.2613	0.609229	0.999796	Syx5
FBgn0011710	79.5798	0.0189268	0.270541	0.00120315	0.97233	0.999796	2001-09-01
FBgn0011715	46.247	0.00456364	0.33289	0.416398	0.51874	0.999796	Snr1
FBgn0011722	50.0715	-0.672884	0.376469	3.9756	0.046164	0.695011	Tig
FBgn0011723	64.4562	-0.0460186	0.31866	0.0219506	0.882218	0.999796	byn
FBgn0011725	145.165	-0.0627092	0.226918	0.710216	0.399372	0.999796	twin
FBgn0011726	897.934	-0.00219198	0.176877	0.218881	0.639894	0.999796	tsr
FBgn0011737	30.0246	0.0531868	0.387139	0.455876	0.499558	0.999796	Wee1
FBgn0011739	104.148	-0.103567	0.256529	0.314747	0.574782	0.999796	wts
FBgn0011740	41.1971	-0.0985398	0.34542	0.335104	0.562669	0.999796	alpha-Man-IIa
FBgn0011741	40.7502	0.11629	0.348081	0.113861	0.73579	0.999796	Arp6
FBgn0011742	445.338	0.0612386	0.184678	0.255144	0.613476	0.999796	Arp2
FBgn0011745	235.656	0.0784562	0.214035	0.342326	0.558489	0.999796	Arp1
FBgn0011746	7.28356	-0.732984	0.772226	0.0879301	0.766825	0.999796	ana
FBgn0011747	953.027	-0.138711	0.18328	0.972525	0.324051	0.999796	Ank
FBgn0011754	322.233	0.174814	0.202831	0.493121	0.482538	0.999796	PhKgamma
FBgn0011760	611.55	-0.0170658	0.178586	5.29264	0.0214157	0.513784	ctp
FBgn0011762	15.7883	0.304979	0.501242	0.022903	0.87971	0.999796	DNApol-alpha50
FBgn0011763	273.186	0.185582	0.19865	0.588718	0.442915	0.999796	Dp
FBgn0011766	267.425	0.201179	0.213084	0.0513096	0.8208	0.999796	E2f1
FBgn0011768	185.963	-0.190237	0.219694	0.252143	0.61557	0.999796	Fdh
FBgn0011769	21.6446	-0.0500142	0.451417	0.0941485	0.758968	0.999796	Fdx1
FBgn0011770	549.063	-0.0217438	0.180514	0.0366626	0.848154	0.999796	Gip
FBgn0011771	168.95	0.0710409	0.222157	0.0125198	0.910909	0.999796	Hem
FBgn0011774	56.4646	-0.124296	0.307988	0.0200073	0.887517	0.999796	Irbp
FBgn0011785	126.497	-0.0796311	0.237594	5.39295	0.0202183	0.504612	BRWD3
FBgn0011787	50.9676	-0.128899	0.317003	0.584058	0.444726	0.999796	mRpL12
FBgn0011802	22.2826	-0.182982	0.459976	0.0110447	0.916301	0.999796	Gem3
FBgn0011817	50.9147	-0.183808	0.319422	2.0493	0.152276	0.971096	nmo
FBgn0011818	56.0407	0.185	0.310343	0.263762	0.607547	0.999796	oaf
FBgn0011822	201.203	-0.567272	0.235214	1.72521	0.189023	0.999796	Pgcl
FBgn0011824	26.0589	0.38917	0.409641	0.419833	0.51702	0.999796	CG4038
FBgn0011826	121.141	-0.17603	0.247796	0.279208	0.597221	0.999796	Pp2B-14D
FBgn0011828	52.2492	-0.139051	0.3237	0.0264335	0.870846	0.999796	Pxn
FBgn0011829	8.75362	0.40752	0.708387	1.74937	0.185956	0.999796	Ret
FBgn0011834	956.33	-0.182345	0.175735	0.000638471	0.979841	0.999796	Ser6
FBgn0011836	64.2233	0.233494	0.288359	0.385857	0.534485	0.999796	Taf2
FBgn0011837	485.826	0.21743	0.190848	1.85333	0.173397	0.997755	Tis11
FBgn0012034	1490.96	0.0258321	0.169386	1.10175	0.293883	0.999796	AcCoAS
FBgn0012036	1234.73	0.0180667	0.170033	2.7499	0.0972604	0.893798	Aldh
FBgn0012037	3913.8	-0.024202	0.162772	0.482031	0.487504	0.999796	Ance
FBgn0012042	28.7812	-0.554768	0.498215	5.17655	0.0228937	0.52868	AttA
FBgn0012051	116.338	0.0987524	0.241583	0.0563615	0.812342	0.999796	CalpA
FBgn0012058	86.1788	-0.24988	0.263521	2.75385	0.0970205	0.893798	Cdc27
FBgn0012344	14.7253	-0.145302	0.524797	0.665014	0.414795	0.999796	Dh44
FBgn0013263	227.147	-0.0300481	0.210852	0.955378	0.328354	0.999796	Trl
FBgn0013269	95.3309	0.121896	0.254936	0.185421	0.666755	0.999796	Fkbp39
FBgn0013272	5806.04	-0.0614009	0.169064	0.00452368	0.946376	0.999796	Gp150
FBgn0013277	27.0513	0.410453	0.495305	3.54563	0.0597025	0.753659	Hsp70Ba
FBgn0013278	184.633	-0.203825	0.21343	28.414	9.79555e-08	8.77682e-05	Hsp70Bb
FBgn0013279	68.2022	0.0527339	0.285107	3.82168	0.0505934	0.717827	Hsp70Bc
FBgn0013303	81.4835	-0.153361	0.273388	0.407592	0.523194	0.999796	Nca
FBgn0013305	473.643	0.0791263	0.200756	0.717152	0.39708	0.999796	Nmda1
FBgn0013307	13.5447	-0.186726	0.558136	0.00957671	0.922043	0.999796	Odc1
FBgn0013325	1539.92	0.0840863	0.169096	0.00121016	0.972249	0.999796	RpL11
FBgn0013334	262.002	0.152354	0.204147	0.276339	0.599111	0.999796	Sap47
FBgn0013342	28.276	0.120502	0.398827	0.0258562	0.872252	0.999796	nSyb
FBgn0013343	243.164	-0.0173618	0.205163	0.843091	0.358514	0.999796	Syx1A
FBgn0013347	153.118	-0.0851264	0.233666	2.72039	0.0990737	0.900304	TfIIA-S
FBgn0013348	23.2732	-0.20591	0.484218	11.3526	0.000753441	0.0823272	TpnC41C
FBgn0013432	59.393	0.121494	0.298455	0.60443	0.436893	0.999796	bcn92
FBgn0013435	21.859	0.363023	0.440901	0.304163	0.581284	0.999796	Cdc2rk
FBgn0013467	5.80674	-0.0822968	0.794969	0.376458	0.539505	0.999796	igl
FBgn0013469	30.8711	0.0429019	0.386845	0.0953986	0.757423	0.999796	klu
FBgn0013531	20.3668	-0.102715	0.470025	0.259718	0.610314	0.999796	MED20
FBgn0013548	6.59074	0.652916	0.784192	0.101044	0.75058	0.999796	l(2)dtl
FBgn0013563	82.6374	-0.0197459	0.266224	0.732888	0.391949	0.999796	Pex1
FBgn0013576	1240.54	0.0974876	0.172513	6.15148	0.0131302	0.403469	mtd
FBgn0013672	5740.22	0.619233	0.173122	0.453332	0.500757	0.999796	mt:ATPase6
FBgn0013674	49695.2	-0.068649	0.178853	0.059381	0.807477	0.999796	mt:CoI
FBgn0013675	9821.79	0.257412	0.164595	0.00851902	0.926461	0.999796	mt:CoII
FBgn0013676	36684	0.0192879	0.170793	3.28916	0.0697386	0.806268	mt:CoIII
FBgn0013678	18751.5	0.300901	0.163293	0.189116	0.663653	0.999796	mt:Cyt-b
FBgn0013679	1217.41	0.141712	0.176167	1.4516	0.228271	0.999796	mt:ND1
FBgn0013680	135.727	0.497192	0.245008	1.72225	0.189404	0.999796	mt:ND2
FBgn0013681	140.472	0.486057	0.2409	0.166903	0.682879	0.999796	mt:ND3
FBgn0013684	2501.74	0.0653981	0.187528	0.607301	0.435806	0.999796	mt:ND5
FBgn0013717	35.0515	-0.108756	0.37164	0.653317	0.418929	0.999796	not
FBgn0013718	263.67	0.194171	0.199361	1.47618	0.224373	0.999796	nuf
FBgn0013720	51.6319	0.219996	0.327427	0.109624	0.740573	0.999796	pck
FBgn0013726	138.251	0.0754818	0.234807	0.114843	0.734697	0.999796	pnut
FBgn0013732	8.60983	-0.0412262	0.718587	0.025933	0.872064	0.999796	sced
FBgn0013733	2127.34	0.283585	0.192032	1.64752	0.199297	0.999796	shot
FBgn0013746	165.51	-0.18619	0.230525	0.227147	0.633647	0.999796	alien
FBgn0013749	320.276	-0.0675237	0.198021	0.270989	0.602669	0.999796	Arf102F
FBgn0013750	316.526	-0.0843445	0.19531	2.01317	0.15594	0.977759	Arf51F
FBgn0013751	3.64148	0.26456	1.01448	0.28033	0.596485	0.999796	Awh
FBgn0013753	10.941	-0.0946901	0.607253	1.03489	0.309014	0.999796	Bgb
FBgn0013756	159.48	0.102548	0.230358	7.59725	0.00584575	0.273906	Mtor
FBgn0013759	131.063	0.160905	0.24511	0.00216478	0.96289	0.999796	CASK
FBgn0013762	77.1952	0.0504103	0.273423	0.00256334	0.959621	0.999796	Cdk5
FBgn0013763	685.386	-0.0624448	0.177198	0.903461	0.341855	0.999796	Idgf6
FBgn0013764	36.0962	-0.336559	0.379313	1.99161	0.158172	0.982834	Chi
FBgn0013765	107.586	0.0141039	0.244205	1.42248	0.232995	0.999796	cnn
FBgn0013770	1403.53	0.179411	0.168947	4.55381	0.0328455	0.60805	Cp1
FBgn0013771	649.742	-0.0999186	0.193319	0.229451	0.631931	0.999796	Cyp6a9
FBgn0013772	337.784	-0.0251107	0.198569	0.339435	0.560155	0.999796	Cyp6a8
FBgn0013773	100.414	-0.343122	0.298253	0.411849	0.521032	0.999796	Cyp6a22
FBgn0013799	96.9904	0.258842	0.265505	0.363764	0.546423	0.999796	Deaf1
FBgn0013811	7.96585	-0.00557693	0.718521	0.0632089	0.801494	0.999796	Dhc62B
FBgn0013953	24.3457	0.791421	0.46104	0.0377831	0.845879	0.999796	Esp
FBgn0013954	699.4	0.0243423	0.185009	4.50279	0.0338396	0.613772	Fkbp12
FBgn0013973	2.69752	-0.20023	1.12237	0.244363	0.621072	0.999796	Gycbeta100B
FBgn0013981	456.558	-0.121776	0.199528	2.73794	0.0979907	0.895915	His4r
FBgn0013983	64.0984	-0.0203943	0.289188	0.0186879	0.891265	0.999796	imd
FBgn0013987	447.15	0.194877	0.18907	0.574349	0.448536	0.999796	MAPk-Ak2
FBgn0013995	592.486	0.03525	0.200579	0.0369519	0.847563	0.999796	Calx
FBgn0013997	140.369	0.107039	0.228719	0.153884	0.694851	0.999796	Nrx-IV
FBgn0014000	22.4342	-0.371419	0.460394	0.0425156	0.83664	0.999796	Hf
FBgn0014006	166.594	0.00360299	0.221269	1.47044	0.225277	0.999796	Ask1
FBgn0014007	143.623	-0.0391754	0.226041	1.51558	0.21829	0.999796	Ptp69D
FBgn0014009	462.375	-0.019869	0.189306	0.0079811	0.928814	0.999796	Rab2
FBgn0014010	1113.16	0.148561	0.171361	2.49422	0.114265	0.919891	Rab5
FBgn0014011	354.221	-0.00248022	0.192986	0.914596	0.338898	0.999796	Rac2
FBgn0014018	781.512	-0.0229821	0.185351	0.0100061	0.92032	0.999796	Rel
FBgn0014020	2611.03	-0.0338997	0.168651	3.03674	0.0813994	0.847551	Rho1
FBgn0014022	28.4336	0.0916327	0.394509	0.337894	0.561047	0.999796	Rlb1
FBgn0014023	67.8932	0.015978	0.283275	0.0329338	0.855993	0.999796	mRpL47
FBgn0014024	50.5624	-0.0241509	0.321292	0.487924	0.484855	0.999796	Rnp4F
FBgn0014026	2873.56	-0.171754	0.163696	23.6239	1.17122e-06	0.000749578	RpL7A
FBgn0014028	421.028	-0.141949	0.186589	2.67989	0.101623	0.905106	SdhB
FBgn0014029	151.513	-0.0677198	0.227284	0.00459977	0.945928	0.999796	2002-09-01
FBgn0014031	31.2298	-0.104736	0.409627	0.90441	0.341602	0.999796	Spat
FBgn0014032	66.2978	0.0997912	0.28709	0.187675	0.664859	0.999796	Sptr
FBgn0014033	10.0533	0.22664	0.652925	0.00526613	0.94215	0.999796	Sr-CI
FBgn0014037	491.244	0.230269	0.197095	0.293456	0.588014	0.999796	Su(Tpl)
FBgn0014073	112.486	0.199496	0.260502	0.216933	0.641387	0.999796	Tie
FBgn0014075	260.876	-0.092205	0.203529	0.198318	0.656082	0.999796	Uggt
FBgn0014092	58.3138	-0.0798192	0.302412	0.189208	0.663577	0.999796	CG4278
FBgn0014127	38.0134	0.05083	0.360947	0.0511987	0.82099	0.999796	barr
FBgn0014133	433.001	0.000730647	0.192551	0.412654	0.520625	0.999796	bif
FBgn0014135	48.4061	0.0585842	0.319772	0.0194353	0.889126	0.999796	bnl
FBgn0014141	193.333	-0.222094	0.219557	1.03397	0.309229	0.999796	cher
FBgn0014143	9.58638	-0.232778	0.673165	0.115821	0.733612	0.999796	croc
FBgn0014163	181.75	0.334295	0.223902	9.5074	0.00204645	0.154226	fax
FBgn0014184	6046.36	0.0105769	0.161552	0.21312	0.644333	0.999796	Oda
FBgn0014189	238.671	-0.012674	0.203284	0.0193287	0.889428	0.999796	Hel25E
FBgn0014269	45.4708	0.0333602	0.327837	0.923827	0.336472	0.999796	prod
FBgn0014340	16.8601	-0.129923	0.500325	3.20902	0.0732333	0.828571	mof
FBgn0014342	49.614	-0.409949	0.334854	1.09947	0.294382	0.999796	mia
FBgn0014343	26.5921	0.382146	0.43268	0.231099	0.63071	0.999796	mirr
FBgn0014366	43.0243	0.0425572	0.341666	0.336453	0.561884	0.999796	noi
FBgn0014380	506.538	-0.158406	0.186128	0.0691644	0.792557	0.999796	RhoL
FBgn0014388	189.98	0.249758	0.232692	6.11896	0.0133739	0.403469	sty
FBgn0014391	688.089	-0.106024	0.182694	3.90624	0.0481072	0.698798	sun
FBgn0014395	11.2784	-0.261499	0.588449	0.00140679	0.970081	0.999796	tilB
FBgn0014396	368.038	0.428491	0.239972	2.24537	0.134015	0.949979	tim
FBgn0014411	171.575	0.0301315	0.219281	0.0389203	0.843607	0.999796	Vps26
FBgn0014417	26.4028	0.387418	0.425984	0.128216	0.720289	0.999796	CG13397
FBgn0014427	171.942	0.362	0.223628	1.28691	0.256618	0.999796	CG11899
FBgn0014454	14.3645	-1.3092	0.825381	0.862391	0.35307	0.999796	Acp1
FBgn0014455	175.982	-0.418687	0.224369	0.020084	0.887303	0.999796	Ahcy
FBgn0014469	1005.49	-0.194083	0.185576	0.000476905	0.982577	0.999796	Cyp4e2
FBgn0014857	273.251	-0.00676168	0.203248	8.72696	0.00313539	0.205933	His3.3A
FBgn0014859	5.49049	0.172142	0.835956	0.117611	0.73164	0.999796	Hr38
FBgn0014861	12.1983	0.0710178	0.568238	0.0607028	0.805389	0.999796	Mcm2
FBgn0014863	362.733	0.0318024	0.198133	0.450139	0.502269	0.999796	Mlp84B
FBgn0014865	97.1909	-1.25911	0.428306	34.338	4.63251e-09	8.30145e-06	Mtk
FBgn0014868	157.401	-0.0711135	0.225141	0.855689	0.354948	0.999796	Ost48
FBgn0014869	369.261	0.0607677	0.192902	1.95288	0.162277	0.990582	Pglym78
FBgn0014870	84.8015	0.252524	0.289773	0.282994	0.594745	0.999796	Psi
FBgn0014877	88.1323	0.0608567	0.260378	0.0222386	0.881454	0.999796	Roe1
FBgn0014879	97.1975	-0.0828303	0.25465	1.99104	0.158232	0.982834	Set
FBgn0014903	325.51	-0.223424	0.194022	0.0153681	0.90134	0.999796	CG14630
FBgn0014906	472.177	0.108022	0.18337	0.591324	0.441908	0.999796	Hydr2
FBgn0014930	235.633	0.157004	0.208193	0.0327394	0.856414	0.999796	CG2846
FBgn0014931	17.8858	0.25897	0.494189	0.0906782	0.763317	0.999796	CG2678
FBgn0015000	138.316	0.0485338	0.235128	0.00917245	0.923701	0.999796	betaggt-I
FBgn0015001	201.901	0.0161422	0.214615	2.37667	0.12316	0.927505	iotaTry
FBgn0015010	1412.42	0.0763525	0.168423	13.192	0.00028115	0.0434329	Ag5r
FBgn0015011	313.657	0.233969	0.196863	0.338574	0.560653	0.999796	AhcyL2
FBgn0015019	224.486	-0.0413868	0.206572	3.0909	0.0787313	0.846857	CCT3
FBgn0015024	815.195	0.290279	0.185772	10.9509	0.000935597	0.0931439	CkIalpha
FBgn0015025	18.3062	0.0253568	0.4742	0.0407388	0.840043	0.999796	CkIIalpha-i1
FBgn0015031	648.375	-0.111005	0.179785	2.62217	0.10538	0.912482	cype
FBgn0015032	10.8933	0.103796	0.646995	0.121645	0.727257	0.999796	Cyp4c3
FBgn0015033	79.0026	-0.152721	0.276011	0.214503	0.64326	0.999796	Cyp4d8
FBgn0015034	39.2234	-0.166668	0.355312	0.816079	0.366329	0.999796	Cyp4e1
FBgn0015035	29.0027	-0.355426	0.458551	0.412843	0.52053	0.999796	Cyp4e3
FBgn0015036	79.5621	-0.0137951	0.274695	0.0764143	0.782217	0.999796	Cyp4ae1
FBgn0015037	297.164	0.00360343	0.203512	0.702386	0.401983	0.999796	Cyp4p1
FBgn0015038	188.978	-0.0230786	0.237502	0.581536	0.445711	0.999796	Cyp9b1
FBgn0015039	3352.66	-0.0542288	0.178284	0.0070863	0.932913	0.999796	Cyp9b2
FBgn0015040	206.448	-0.0991197	0.219184	1.26184	0.261304	0.999796	Cyp9c1
FBgn0015075	33.4622	-0.0877166	0.381398	0.0439506	0.833945	0.999796	Ddx1
FBgn0015218	867.379	-0.114925	0.177345	1.49598	0.221291	0.999796	eIF4E1
FBgn0015221	10800.8	-0.155972	0.160694	12.5221	0.000402158	0.0590711	Fer2LCH
FBgn0015222	12527	-0.139577	0.160614	5.69657	0.0169981	0.455997	Fer1HCH
FBgn0015229	129.128	0.00384936	0.249488	8.30774	0.00394764	0.225292	glec
FBgn0015239	82.7845	0.284998	0.271519	0.653545	0.418848	0.999796	Hr78
FBgn0015240	108.327	-0.0860472	0.248913	2.45756	0.11696	0.926463	Hr96
FBgn0015245	243.763	0.113716	0.204533	0.030695	0.860923	0.999796	Hsp60A
FBgn0015247	124.245	-0.101762	0.240105	1.20738	0.271851	0.999796	Diap2
FBgn0015268	685.562	0.0246072	0.178797	0.0561618	0.812669	0.999796	Nap1
FBgn0015269	130.191	0.177545	0.233187	0.173561	0.676966	0.999796	Nf1
FBgn0015270	8.4692	-0.0748774	0.662333	0.873529	0.34998	0.999796	Orc2
FBgn0015271	6.66759	-0.413564	0.757187	0.000440916	0.983247	0.999796	Orc5
FBgn0015277	38.9449	-0.389249	0.375219	1.56155	0.211439	0.999796	Pi3K59F
FBgn0015278	439.59	0.203172	0.184376	1.00645	0.315755	0.999796	Pi3K68D
FBgn0015279	189.728	0.0611584	0.214539	0.122978	0.725827	0.999796	Pi3K92E
FBgn0015282	410.383	0.0960186	0.191731	0.240212	0.624053	0.999796	Rpt2
FBgn0015283	187.458	0.0580699	0.219224	3.13771	0.076501	0.840322	Rpn10
FBgn0015286	495.535	0.145496	0.182176	2.09369	0.147909	0.965339	Rala
FBgn0015288	1207.59	0.076894	0.169454	0.282719	0.594924	0.999796	RpL22
FBgn0015295	54.3193	0.029129	0.313572	1.21837	0.269681	0.999796	Shark
FBgn0015296	63.0728	0.0238469	0.292796	0.0487549	0.825244	0.999796	Shc
FBgn0015298	101.94	-0.232539	0.254339	1.33881	0.247244	0.999796	Srp19
FBgn0015299	80.6114	-0.0875013	0.287776	0.400002	0.527088	0.999796	Ssb-c31a
FBgn0015316	32.8695	0.736804	0.390437	2.14047e-05	0.996309	0.999796	Try29F
FBgn0015320	61.7365	0.0292899	0.301041	0.170293	0.679851	0.999796	Ubc2
FBgn0015321	124.249	-0.00624372	0.235728	0.930011	0.33486	0.999796	Ubc4
FBgn0015331	48.0093	0.105223	0.318815	1.16985	0.279431	0.999796	abs
FBgn0015336	125.505	0.348909	0.245053	0.200177	0.654578	0.999796	CG15865
FBgn0015338	85.0408	0.18724	0.265338	0.355791	0.550853	0.999796	CG5861
FBgn0015351	43.6576	0.139828	0.337455	0.0424437	0.836776	0.999796	CG14906
FBgn0015359	26.5798	0.17854	0.405441	1.13749	0.286183	0.999796	CG2034
FBgn0015360	59.5368	-0.110294	0.304193	0.0904906	0.763554	0.999796	oxt
FBgn0015371	20.5852	0.189915	0.451223	0.524127	0.469086	0.999796	chn
FBgn0015372	74.5616	0.23104	0.276492	0.557575	0.455239	0.999796	RabX1
FBgn0015376	9.14496	0.339507	0.650177	0.0159258	0.899576	0.999796	cutlet
FBgn0015379	41.8435	0.0896309	0.347682	0.147443	0.700991	0.999796	dod
FBgn0015380	38.7294	-0.0690751	0.354567	0.197945	0.656385	0.999796	drl
FBgn0015391	22.7791	-0.0770716	0.450765	0.0480535	0.826486	0.999796	glu
FBgn0015396	19.5659	0.14774	0.456131	0.0532353	0.817526	0.999796	jumu
FBgn0015399	3.71256	0.477596	0.960429	0.00117855	0.972614	0.999796	kek1
FBgn0015402	41.8642	-0.322119	0.352239	0.3526	0.552645	0.999796	ksr
FBgn0015477	282.867	0.201313	0.204307	0.606106	0.436258	0.999796	Rme-8
FBgn0015509	365.948	-0.00169318	0.19938	0.465227	0.495191	0.999796	Cul1
FBgn0015513	432.775	0.125172	0.184581	0.0578165	0.809981	0.999796	mbc
FBgn0015520	39.3615	0.188108	0.352431	0.00424517	0.948051	0.999796	nonA-l
FBgn0015521	1360.68	0.183371	0.172455	0.0212592	0.884075	0.999796	RpS21
FBgn0015522	89.8061	-0.0339354	0.264471	1.21321	0.270697	0.999796	olf186-M
FBgn0015524	62.3091	-0.000930457	0.313809	0.781729	0.376613	0.999796	otp
FBgn0015527	51.1577	-0.178264	0.319939	1.82103	0.177191	0.999796	peng
FBgn0015544	72.7591	-0.0585604	0.28287	0.195795	0.658136	0.999796	spag
FBgn0015546	35.8437	0.0377133	0.359029	0.0428398	0.836027	0.999796	spel1
FBgn0015550	7.03873	-0.0777267	0.73777	0.626109	0.428786	0.999796	tap
FBgn0015568	100.814	-0.320346	0.25815	0.0345803	0.852478	0.999796	alpha-Est1
FBgn0015569	158.097	-0.103266	0.226166	0.0317903	0.858489	0.999796	alpha-Est10
FBgn0015570	12.3427	-0.732402	0.630303	0.020403	0.886417	0.999796	alpha-Est2
FBgn0015571	235.011	0.0194398	0.205732	0.969962	0.32469	0.999796	alpha-Est3
FBgn0015572	47.5891	-0.107289	0.335467	0.263691	0.607596	0.999796	alpha-Est4
FBgn0015575	1028.26	0.297718	0.188086	0.570954	0.44988	0.999796	alpha-Est7
FBgn0015576	243.199	-0.0332657	0.205562	0.206975	0.649149	0.999796	alpha-Est8
FBgn0015577	157.257	-0.029278	0.229934	1.85493	0.173211	0.997755	alpha-Est9
FBgn0015582	46.3862	-0.025082	0.33873	0.164333	0.685198	0.999796	dare
FBgn0015584	229.977	-1.39101	1.0084	0.760512	0.383168	0.999796	Acp53Ea
FBgn0015589	164.421	-0.0807562	0.220752	1.75609	0.185113	0.999796	Apc
FBgn0015591	106.599	0.256645	0.249195	1.21958	0.269442	0.999796	AstA
FBgn0015600	138.043	0.0570626	0.233817	0.828831	0.362611	0.999796	toc
FBgn0015602	60.4007	-0.226693	0.301785	0.400935	0.526607	0.999796	BEAF-32
FBgn0015609	14.4456	-0.105189	0.533497	0.788411	0.374581	0.999796	CadN
FBgn0015614	245.882	-0.058864	0.203442	1.21233	0.270872	0.999796	CanB2
FBgn0015615	100.517	-0.03541	0.2507	0.922954	0.3367	0.999796	SMC3
FBgn0015618	20.4377	0.111649	0.456724	0.0121942	0.91207	0.999796	Cdk8
FBgn0015621	12.2622	0.168008	0.560049	0.378671	0.538315	0.999796	Clp
FBgn0015622	614.683	0.0658444	0.177715	2.02486	0.154743	0.977237	Cnx99A
FBgn0015623	1384.36	0.0237069	0.169084	0.666657	0.414219	0.999796	Cpr
FBgn0015625	5.29845	-0.637798	0.901495	0.357041	0.550154	0.999796	CycB3
FBgn0015663	133.332	-0.235149	0.246857	0.0299435	0.862619	0.999796	Ugt36A1
FBgn0015664	102.953	0.0348352	0.248896	0.567708	0.451171	0.999796	Dref
FBgn0015714	593.522	-0.292835	0.184771	0.00392119	0.95007	0.999796	Cyp6a17
FBgn0015721	7.55071	-0.0524054	0.704457	0.355315	0.55112	0.999796	ktub
FBgn0015737	380.622	-0.157874	0.191425	0.630244	0.427266	0.999796	Hmu
FBgn0015754	409.796	0.161457	0.185996	0.0288974	0.865016	0.999796	Lis-1
FBgn0015756	4085.78	0.0437089	0.171057	0.0730234	0.786984	0.999796	RpL9
FBgn0015765	226.635	-0.0442885	0.216422	0.683355	0.408434	0.999796	p38a
FBgn0015766	1489.48	-0.0363715	0.194024	0.445314	0.504569	0.999796	Msr-110
FBgn0015772	389.803	0.0956793	0.188864	0.0538413	0.816509	0.999796	Nak
FBgn0015773	127.781	-0.141651	0.243126	1.84183	0.174737	0.998495	NetA
FBgn0015774	40.4964	0.240063	0.353023	1.61859	0.203288	0.999796	NetB
FBgn0015776	3005.81	-0.172722	0.166109	0.526629	0.468028	0.999796	nrv1
FBgn0015777	144.006	-0.157252	0.229156	1.48978	0.222251	0.999796	nrv2
FBgn0015778	454.721	0.381836	0.218143	3.26571	0.0707425	0.812092	rin
FBgn0015781	92.709	0.0737673	0.263109	1.28146	0.257628	0.999796	P5cr
FBgn0015789	599.896	-0.0299317	0.178644	0.83762	0.360078	0.999796	Rab10
FBgn0015790	844.429	0.051875	0.17457	2.24647	0.13392	0.949979	Rab11
FBgn0015791	249.806	-0.108279	0.203863	2.18436	0.139419	0.958802	Rab14
FBgn0015793	73.3967	0.148448	0.275436	0.0163884	0.898135	0.999796	Rab19
FBgn0015794	142.969	0.10118	0.227903	0.662327	0.41574	0.999796	Rab18
FBgn0015795	1133.41	0.0490884	0.177248	0.523085	0.469529	0.999796	Rab7
FBgn0015797	304.546	0.103149	0.195965	0.878348	0.348655	0.999796	Rab6
FBgn0015799	89.8608	0.0433532	0.266715	0.577333	0.44736	0.999796	Rbf
FBgn0015801	83.1465	0.0211116	0.275814	1.09702	0.294921	0.999796	Reg-5
FBgn0015803	123.789	0.134693	0.253481	0.00369776	0.951511	0.999796	RtGEF
FBgn0015805	157.341	0.0666011	0.226695	2.21386	0.136776	0.955797	HDAC1
FBgn0015808	155.044	-0.0274171	0.234668	1.62643	0.202198	0.999796	ScpX
FBgn0015818	18.7521	0.00904776	0.471528	4.19515	0.0405398	0.660282	Spx
FBgn0015828	29.5517	0.0374282	0.395993	0.43299	0.510525	0.999796	TfIIEalpha
FBgn0015829	62.2938	-0.0601383	0.292027	0.0355575	0.850432	0.999796	TfIIEbeta
FBgn0015834	419.13	0.157764	0.188084	0.0104864	0.918437	0.999796	eIF3i
FBgn0015838	60.3407	0.198793	0.301408	0.579819	0.446383	0.999796	Vang
FBgn0015872	296.419	0.00142546	0.200001	7.65975	0.00564664	0.267692	Drip
FBgn0015903	135.08	0.084675	0.236893	2.68657	0.101198	0.904765	apt
FBgn0015904	21.6739	0.171598	0.499505	0.40994	0.522	0.999796	ara
FBgn0015905	36.8905	0.156753	0.356504	0.534975	0.464523	0.999796	ast
FBgn0015919	39.3524	-0.158596	0.387143	0.106108	0.744619	0.999796	caup
FBgn0015924	548.617	-0.18996	0.180975	0.112956	0.736803	0.999796	crq
FBgn0015925	45.1488	-0.094752	0.353939	0.0742086	0.785305	0.999796	csul
FBgn0015929	14.6926	-0.280009	0.532645	1.10802	0.292513	0.999796	dpa
FBgn0015949	253.715	0.100062	0.202667	0.567973	0.451066	0.999796	hrg
FBgn0016013	11.3707	-0.178319	0.622289	0.144934	0.703424	0.999796	Faa
FBgn0016031	240.4	-0.0448703	0.203744	1.00608	0.315843	0.999796	lama
FBgn0016032	44.1121	0.378067	0.357329	1.8203	0.177277	0.999796	lbm
FBgn0016034	15.2458	-0.106071	0.512369	0.0106875	0.917661	0.999796	mael
FBgn0016038	82.6577	-0.0176062	0.265872	0.230936	0.630831	0.999796	Vsp37A
FBgn0016041	148.429	-0.0587228	0.228697	0.0415833	0.838416	0.999796	Tom40
FBgn0016054	6.9216	0.619325	0.770776	0.550565	0.458087	0.999796	phr6-4
FBgn0016059	268.538	0.134025	0.200995	0.76358	0.38221	0.999796	Sema1b
FBgn0016061	10.1146	-0.834757	0.665926	0.386425	0.534185	0.999796	side
FBgn0016070	102.291	0.206863	0.249953	0.00751783	0.930906	0.999796	smg
FBgn0016075	40.2165	0.00292422	0.370405	0.00432519	0.947564	0.999796	vkg
FBgn0016076	150.569	-0.0528978	0.230136	0.162137	0.687197	0.999796	vri
FBgn0016078	366.186	-0.00344728	0.191023	2.45931	0.11683	0.926427	wun
FBgn0016081	631.088	0.051726	0.184664	7.35039	0.00670482	0.288823	fry
FBgn0016119	746.473	-0.364544	0.194189	5.52982	0.0186951	0.486941	ATPsynCF6
FBgn0016120	927.308	-0.126854	0.174626	4.87243	0.027289	0.561158	ATPsynD
FBgn0016122	102.328	-0.163969	0.251301	0.000216043	0.988273	0.999796	Acer
FBgn0016123	124.178	-0.361386	0.269599	1.06128	0.302924	0.999796	Alp4
FBgn0016126	427.184	-0.0318002	0.190989	0.120244	0.72877	0.999796	CaMKI
FBgn0016131	39.3084	-0.0728438	0.348565	0.0287444	0.865371	0.999796	Cdk4
FBgn0016641	66.7196	0.1223	0.288706	3.45795	0.0629482	0.766524	PTP-ER
FBgn0016650	246.71	0.241939	0.231026	0.0209065	0.885034	0.999796	Lgr1
FBgn0016672	32.4801	0.0209842	0.379448	0.40865	0.522655	0.999796	Ipp
FBgn0016675	11.3845	-0.39456	0.681361	1.32384	0.249903	0.999796	Lectin-galC1
FBgn0016684	175.005	-0.295043	0.591449	0.0971601	0.755265	0.999796	NaPi-T
FBgn0016685	313.621	0.00148016	0.206859	3.71931	0.0537866	0.732413	Nlp
FBgn0016687	643.891	-0.0601145	0.184139	0.191162	0.661951	0.999796	Nurf-38
FBgn0016691	761.544	-0.0540603	0.175565	0.26702	0.605338	0.999796	ATPsynO
FBgn0016693	412.676	-0.227894	0.189004	1.04691	0.30622	0.999796	Past1
FBgn0016694	1080.69	0.252815	0.182073	15.5614	7.98671e-05	0.0178902	Pdp1
FBgn0016696	246.434	0.177251	0.201971	0.465427	0.495099	0.999796	Pitslre
FBgn0016697	115.602	0.114744	0.241742	0.196018	0.657954	0.999796	Prosalpha5
FBgn0016698	28.8445	0.279175	0.386906	0.477625	0.4895	0.999796	Ptpa
FBgn0016701	209.855	-0.00423758	0.215993	0.421329	0.516275	0.999796	Rab4
FBgn0016715	192.295	-0.0399267	0.214106	0.106396	0.744286	0.999796	Reg-2
FBgn0016726	2336.28	0.203358	0.167466	0.254366	0.614018	0.999796	RpL29
FBgn0016754	77.7403	0.053166	0.287484	0.544215	0.460691	0.999796	sba
FBgn0016756	531.822	0.10575	0.193302	7.67673	0.00559376	0.267239	Usp47
FBgn0016762	19.9443	-0.000734784	0.463498	0.217706	0.640793	0.999796	angel
FBgn0016794	62.7181	-0.116191	0.296653	0.101713	0.749783	0.999796	dos
FBgn0016797	144.394	0.0827792	0.229573	1.26524	0.260661	0.999796	fz2
FBgn0016917	1308.8	0.0770321	0.174764	0.378878	0.538204	0.999796	Stat92E
FBgn0016920	11.4929	-0.103136	0.611964	0.163193	0.686234	0.999796	nompC
FBgn0016926	482.073	0.0123182	0.188553	1.32447	0.249792	0.999796	Pino
FBgn0016930	132.845	0.114712	0.232074	0.00575968	0.939505	0.999796	Dyrk2
FBgn0016970	8.65985	0.388294	0.667113	0.234961	0.627869	0.999796	l(2)k10201
FBgn0016976	36.2859	0.133968	0.369332	0.202944	0.652355	0.999796	stnA
FBgn0016977	1276.81	0.142013	0.171001	0.561847	0.453517	0.999796	spen
FBgn0016978	48.9003	-0.0309633	0.328783	0.156015	0.692852	0.999796	snRNP-U1-70K
FBgn0016983	169.062	0.032033	0.21775	1.88424	0.169854	0.995792	smid
FBgn0016984	269.316	-0.0930683	0.206857	5.3942	0.0202038	0.504612	sktl
FBgn0017414	15.8261	-0.246452	0.510731	0.0136878	0.906864	0.999796	cag
FBgn0017418	186.774	0.304776	0.212398	0.00394927	0.949891	0.999796	ari-1
FBgn0017429	64.3097	0.00420037	0.292063	0.132164	0.716199	0.999796	CG5989
FBgn0017430	22.9756	0.215706	0.427251	0.00420889	0.948273	0.999796	Nelf-E
FBgn0017448	58.8528	-0.510703	0.808864	0.0661071	0.797092	0.999796	CG2187
FBgn0017456	8.5843	-0.231413	0.722007	0.18048	0.670961	0.999796	Ubc84D
FBgn0017457	53.4729	0.124887	0.308623	1.59205	0.207033	0.999796	U2af38
FBgn0017482	71.6759	0.189241	0.281125	0.735069	0.391245	0.999796	T3dh
FBgn0017545	4297.66	-0.124434	0.18298	0.209168	0.647421	0.999796	RpS3A
FBgn0017550	105.983	0.104036	0.255342	1.41989	0.233421	0.999796	Rga
FBgn0017551	13.5022	-0.105967	0.547863	0.487477	0.485055	0.999796	Rca1
FBgn0017558	1004.99	0.0503889	0.174234	1.37564	0.240845	0.999796	Pdk
FBgn0017561	49.4714	0.00506979	0.353231	1.15335	0.282849	0.999796	Ork1
FBgn0017566	195.838	-0.360313	0.225306	7.28695	0.00694571	0.289561	ND-75
FBgn0017567	306.587	-0.315913	0.200019	1.93592	0.164112	0.990598	ND-23
FBgn0017572	242.58	0.0736336	0.20264	0.686046	0.407513	0.999796	Mo25
FBgn0017577	11.0254	0.18943	0.582448	0.0351999	0.851177	0.999796	Mcm5
FBgn0017578	88.7459	-0.179838	0.268296	0.622323	0.430185	0.999796	Max
FBgn0017579	3443.22	0.212798	0.165231	0.123731	0.725023	0.999796	RpL14
FBgn0017581	2607.54	0.287666	0.172801	0.325618	0.568251	0.999796	Lk6
FBgn0017590	2.34901	-0.00460302	1.13982	0.203392	0.651997	0.999796	klg
FBgn0019624	1108.44	0.0543904	0.170883	2.33409	0.126569	0.929553	COX5A
FBgn0019637	21.7438	-0.34349	0.453491	7.82396	0.00515581	0.259529	Atu
FBgn0019643	1077.12	0.166915	0.176505	0.391824	0.531342	0.999796	AANAT1
FBgn0019644	700.958	-0.0500662	0.176955	0.00692634	0.933673	0.999796	ATPsynB
FBgn0019662	267.714	-0.0149904	0.199943	3.46641	0.0626272	0.766524	qm
FBgn0019686	44.7944	0.396325	0.32933	0.155378	0.693448	0.999796	lok
FBgn0019830	277.413	-0.170372	0.208523	3.00365	0.0830773	0.852227	colt
FBgn0019890	503.497	0.335223	0.184309	2.61915	0.105581	0.913133	Smg5
FBgn0019925	443.677	-0.00392767	0.185328	1.98371	0.159	0.983573	Surf4
FBgn0019928	434.812	-0.77281	0.222273	0.726918	0.393884	0.999796	Ser8
FBgn0019929	14.3682	0.267278	0.614429	0.276149	0.599236	0.999796	Ser7
FBgn0019932	82.5011	-0.059666	0.289765	0.33611	0.562083	0.999796	SamDC
FBgn0019936	2814.24	-0.163577	0.189905	1.26734	0.260267	0.999796	RpS20
FBgn0019938	88.2004	0.227785	0.261598	0.531079	0.466154	0.999796	RpI1
FBgn0019949	40.8114	0.0700533	0.339967	0.0519792	0.819654	0.999796	Cdk9
FBgn0019952	54.2166	-0.262842	0.331423	0.373726	0.54098	0.999796	Orct
FBgn0019957	300.886	0.0212103	0.19624	0.150273	0.698275	0.999796	ND-42
FBgn0019960	240.786	-0.274959	0.208034	4.25957	0.0390299	0.651225	Mitofilin
FBgn0019968	369.624	0.109471	0.192659	3.30719	0.0689772	0.799528	Khc-73
FBgn0019972	124.398	0.0296304	0.237438	0.0177042	0.894148	0.999796	Drice
FBgn0019982	137.827	-0.21755	0.233902	7.67919	0.00558613	0.267239	Gs1l
FBgn0019990	99.4809	0.119489	0.249333	4.19727	0.0404891	0.660282	Gcn2
FBgn0020018	43.2582	0.204587	0.334918	9.24419e-05	0.992329	0.999796	Ppox
FBgn0020224	190.723	-0.0342003	0.21621	0.668314	0.41364	0.999796	Cbl
FBgn0020235	815.539	-0.0313542	0.177576	0.247019	0.619182	0.999796	ATPsyngamma
FBgn0020236	1321.4	-0.051926	0.170671	2.12064	0.145326	0.963289	ATPCL
FBgn0020238	2221.92	0.0150789	0.16495	1.81049	0.178449	0.999796	14-3-3epsilon
FBgn0020249	267.172	0.00873901	0.199204	0.0173574	0.895184	0.999796	stck
FBgn0020251	162.341	0.0775087	0.225639	0.963215	0.326378	0.999796	sfl
FBgn0020255	504.773	0.0640277	0.185754	2.27964	0.131082	0.944271	Ran
FBgn0020257	173.344	0.152328	0.218571	0.759697	0.383423	0.999796	Ppa
FBgn0020261	51.1284	-0.248967	0.325705	0.251234	0.616208	0.999796	pcm
FBgn0020269	5.93948	0.329435	0.814375	0.129451	0.719002	0.999796	mspo
FBgn0020270	66.2546	0.26368	0.286645	0.0563432	0.812372	0.999796	mre11
FBgn0020272	13.1531	0.292184	0.5681	0.0075114	0.930935	0.999796	mst
FBgn0020278	135.186	-0.0523342	0.247271	2.8515	0.0912888	0.880461	loco
FBgn0020279	260.521	-0.0280145	0.202437	0.436415	0.508858	0.999796	lig
FBgn0020294	67.0126	0.302231	0.294713	0.00618349	0.937323	0.999796	ko
FBgn0020299	69.9941	0.106191	0.28925	0.0178281	0.893781	0.999796	stumps
FBgn0020300	26.242	-0.180577	0.43705	0.00287849	0.957213	0.999796	geko
FBgn0020304	354.208	0.0548186	0.192904	0.283239	0.594586	0.999796	drongo
FBgn0020305	38.1853	0.199986	0.347029	0.829842	0.362318	0.999796	dbe
FBgn0020306	464.048	0.0718294	0.186522	5.12201	0.0236242	0.537025	dom
FBgn0020307	211.792	0.0790902	0.211701	8.17525	0.00424659	0.233177	dve
FBgn0020309	441.909	0.0390845	0.189989	3.60971	0.0574431	0.743772	crol
FBgn0020312	50.0387	0.0904754	0.326076	0.042793	0.836116	0.999796	Tmtc3
FBgn0020369	269.457	0.0919846	0.206545	0.109726	0.740457	0.999796	Rpt6
FBgn0020370	271.765	-0.26505	0.200801	0.987246	0.320416	0.999796	TppII
FBgn0020372	2.66451	-0.389386	1.16135	0.109183	0.741076	0.999796	TM4SF
FBgn0020379	30.5827	0.28772	0.387166	0.0211025	0.8845	0.999796	Rfx
FBgn0020381	119.636	0.0798727	0.24447	0.00451773	0.946411	0.999796	Dredd
FBgn0020385	126.971	-0.430674	0.250723	7.15089	0.00749266	0.305156	pug
FBgn0020386	494.31	0.129915	0.182019	1.17114	0.279168	0.999796	Pdk1
FBgn0020388	125.519	-0.256257	0.242807	2.96607	0.0850283	0.860851	Gcn5
FBgn0020389	51.8831	-0.0833055	0.321431	1.03274	0.309515	0.999796	Papss
FBgn0020391	5.68151	-0.0447469	0.804506	0.00643161	0.93608	0.999796	Nrk
FBgn0020392	161.689	-0.165122	0.223241	0.225602	0.634804	0.999796	Nmt
FBgn0020407	21.5818	-0.455655	0.45697	0.498808	0.480024	0.999796	asun
FBgn0020412	176.987	-0.0273444	0.217686	0.615	0.432911	0.999796	JIL-1
FBgn0020414	665.039	-0.0362096	0.177656	3.94415	0.0470345	0.695011	Idgf3
FBgn0020415	242.855	-0.0595674	0.204775	2.15498	0.142109	0.961373	Idgf2
FBgn0020416	143.67	-0.3929	0.238635	0.0916162	0.762132	0.999796	Idgf1
FBgn0020440	143.903	0.0634568	0.233608	0.00774232	0.929884	0.999796	Fak
FBgn0020443	430.207	0.177017	0.187929	1.91686	0.166203	0.994921	eRF3
FBgn0020445	43.3613	0.0406573	0.341733	0.333883	0.563382	0.999796	E23
FBgn0020493	172.4	0.00451653	0.217873	0.0662379	0.796895	0.999796	Dad
FBgn0020496	570.964	0.31745	0.187373	1.07315	0.300235	0.999796	CtBP
FBgn0020497	428.647	0.0443472	0.184808	0.382625	0.536202	0.999796	emb
FBgn0020503	767.491	0.0570627	0.174779	0.85972	0.353817	0.999796	CLIP-190
FBgn0020506	215.694	-0.61466	0.232088	0.0342075	0.853266	0.999796	Amyrel
FBgn0020508	360.455	-0.391524	0.195258	2.89273	0.08898	0.872141	Ag5r2
FBgn0020510	122.924	-0.104894	0.23866	0.160491	0.688705	0.999796	Abi
FBgn0020513	154.879	0.218518	0.224909	3.12979	0.0768739	0.840718	Paics
FBgn0020521	171.642	0.0488781	0.240777	0.29316	0.588203	0.999796	pio
FBgn0020545	191.36	-0.166938	0.221119	0.000986179	0.974948	0.999796	kraken
FBgn0020616	98.6561	0.0419738	0.254172	0.0489035	0.824982	0.999796	SA
FBgn0020618	2691.87	-0.290912	0.164188	16.4562	4.97861e-05	0.0120563	Rack1
FBgn0020620	148.935	0.146491	0.22638	0.00798302	0.928806	0.999796	RN-tre
FBgn0020621	309.025	0.154437	0.195379	1.28082	0.257746	0.999796	Pkn
FBgn0020622	315.2	0.344938	0.192876	0.429301	0.512332	0.999796	Pi3K21B
FBgn0020626	180.67	-0.0664506	0.224381	0.0778301	0.78026	0.999796	Osbp
FBgn0020633	14.2163	0.294224	0.52716	0.11492	0.734611	0.999796	Mcm7
FBgn0020647	76.6442	0.233037	0.283256	0.060656	0.805462	0.999796	KrT95D
FBgn0020653	880.196	-0.122111	0.174328	6.35414	0.0117108	0.386693	Trxr-1
FBgn0020655	105.151	-0.130691	0.256864	2.21396	0.136767	0.955797	ArfGAP1
FBgn0020660	857.911	-0.042813	0.182628	0.460122	0.497567	0.999796	eIF4B
FBgn0020762	88.8552	0.0950261	0.263704	0.0113993	0.914974	0.999796	Atet
FBgn0020764	272.965	-0.162176	0.213597	1.09123	0.296199	0.999796	Alas
FBgn0020765	6.36219	-0.726121	0.949906	0.582056	0.445507	0.999796	Acp65Aa
FBgn0020767	76.7138	0.0968618	0.284597	0.00762518	0.930415	0.999796	Spred
FBgn0020880	7.05142	-0.0429328	0.7233	0.000340492	0.985278	0.999796	CG7179
FBgn0020887	58.2806	-0.0132747	0.308441	1.76262	0.184299	0.999796	Su(z)12
FBgn0020906	3112.18	-0.322289	0.201061	0.100156	0.751642	0.999796	Jon25Bi
FBgn0020907	162.935	-0.496008	0.837305	0.000407908	0.983886	0.999796	Scp2
FBgn0020908	118.517	-0.907574	0.386194	91.402	1.17261e-21	5.25327e-18	Scp1
FBgn0020909	14.5606	0.121512	0.536767	0.0966645	0.75587	0.999796	Rtc1
FBgn0020910	4208.42	-0.0814816	0.163463	2.77921	0.095495	0.893798	RpL3
FBgn0020912	152.818	-0.0897016	0.228486	2.72614	0.0987175	0.898891	Ptx1
FBgn0020930	32.7453	0.00715137	0.386242	0.213891	0.643734	0.999796	Dgkepsilon
FBgn0021750	26.3097	-0.450546	0.416636	0.520513	0.470623	0.999796	SerRS-m
FBgn0021760	311.274	0.0790826	0.193991	0.040541	0.840426	0.999796	chb
FBgn0021761	70.2354	0.127475	0.282824	0.256525	0.612518	0.999796	Nup154
FBgn0021764	104.714	0.170797	0.247086	0.124689	0.724004	0.999796	sdk
FBgn0021765	92.089	-0.307197	0.27551	2.35621	0.124785	0.927862	scu
FBgn0021767	23.0056	-0.0425407	0.427959	1.06154	0.302864	0.999796	org-1
FBgn0021768	100.631	0.134766	0.251621	0.0666015	0.796351	0.999796	nudC
FBgn0021776	42.9969	-0.609599	0.356126	3.4246	0.064232	0.773033	mira
FBgn0021795	178.273	0.143899	0.219254	0.0484759	0.825737	0.999796	Tapdelta
FBgn0021796	156.967	0.160476	0.244022	3.63138	0.0566996	0.743772	Tor
FBgn0021800	65.7938	0.219727	0.292948	2.9113	0.0879609	0.872141	Reph
FBgn0021814	173.648	-0.0296038	0.219443	0.589707	0.442532	0.999796	Vps28
FBgn0021825	117.165	0.18382	0.254671	1.84923	0.173873	0.998419	DCTN2-p50
FBgn0021847	67.4581	0.120209	0.290218	2.98179	0.084206	0.85737	Ttc7
FBgn0021856	82.0711	-0.160943	0.272364	0.366296	0.54503	0.999796	l(2)k14505
FBgn0021872	947.863	-0.179028	0.173638	4.68166	0.0304862	0.581184	Xbp1
FBgn0021874	12.8212	0.107307	0.562084	0.833434	0.361281	0.999796	Nle
FBgn0021875	20.2286	0.0454108	0.461234	0.23098	0.630798	0.999796	Zfrp8
FBgn0021895	139.524	0.250455	0.231887	3.69828	0.0544685	0.737218	ytr
FBgn0021906	338.431	-0.285283	0.196808	0.0400211	0.841439	0.999796	RFeSP
FBgn0021944	109.909	-0.103038	0.259751	2.23366	0.135034	0.952579	Coprox
FBgn0021967	487.289	-0.0488517	0.183377	5.32146	0.0210644	0.510087	ND-PDSW
FBgn0021979	464.654	-0.0198742	0.202353	0.830302	0.362185	0.999796	l(2)k09913
FBgn0021995	48.8987	0.116695	0.317617	1.15862	0.281752	0.999796	Rs1
FBgn0022023	733.075	0.065999	0.180183	1.2346	0.266514	0.999796	eIF3h
FBgn0022027	25.9817	0.0567904	0.413793	0.226588	0.634065	0.999796	Vps25
FBgn0022029	157.834	0.0910236	0.221645	2.99842e-05	0.995631	0.999796	l(2)k01209
FBgn0022069	60.7855	0.153435	0.294903	0.41413	0.519881	0.999796	Nnp-1
FBgn0022097	1340.75	-0.124498	0.17111	0.124654	0.724041	0.999796	Vha36-1
FBgn0022153	172.926	0.0173632	0.219006	1.23445	0.266544	0.999796	l(2)k05819
FBgn0022160	181.562	-0.196374	0.229343	0.0549045	0.814739	0.999796	Gpo1
FBgn0022213	191.111	-0.0346299	0.21961	0.0796526	0.777769	0.999796	Cse1
FBgn0022224	15.6034	-0.00590025	0.526369	0.142289	0.706016	0.999796	ubl
FBgn0022238	235.048	0.0950789	0.203786	4.43514	0.0352064	0.624652	lolal
FBgn0022288	55.1016	0.0528727	0.308617	0.212521	0.644799	0.999796	l(2)09851
FBgn0022338	36.4759	-0.00125023	0.356493	0.0669025	0.795901	0.999796	dnk
FBgn0022343	124.287	0.0318415	0.24084	0.220859	0.638386	0.999796	CG3760
FBgn0022344	118.834	0.0544436	0.238453	0.264562	0.607003	0.999796	CG10340
FBgn0022349	374.176	0.11071	0.188196	0.230018	0.631511	0.999796	CG1910
FBgn0022355	299.927	0.03096	0.206382	1.09522	0.295317	0.999796	Tsf1
FBgn0022359	15.9916	0.0487739	0.517503	3.09812	0.0783826	0.846028	Sodh-2
FBgn0022361	316.087	0.0151855	0.19596	0.275108	0.599926	0.999796	Pur-alpha
FBgn0022382	498.999	0.217342	0.186094	6.50489	0.0107578	0.373941	Pka-R2
FBgn0022699	25.4867	-0.418132	0.446134	1.27036	0.259699	0.999796	D19B
FBgn0022700	110.979	-0.155996	0.252305	2.80686	0.0938619	0.889169	Cht4
FBgn0022702	15.7789	0.286863	0.543464	2.05249	0.151958	0.971059	Cht2
FBgn0022709	163.049	0.14171	0.235749	0.695356	0.404349	0.999796	Adk1
FBgn0022710	163.173	-0.0931146	0.223489	0.571083	0.449829	0.999796	Ac13E
FBgn0022724	13.938	0.176127	0.541229	0.0851067	0.770493	0.999796	Taf8
FBgn0022740	9.02983	-0.0646962	0.67487	1.08069	0.298543	0.999796	HLH54F
FBgn0022764	441.341	0.141718	0.198318	2.17424	0.140339	0.958937	Sin3A
FBgn0022768	94.1492	0.06646	0.258996	2.53465	0.111372	0.914241	Pp2C1
FBgn0022770	2.4162	-0.246512	1.19885	0.130247	0.718176	0.999796	Peritrophin-A
FBgn0022774	35.7646	0.159772	0.447619	1.31102	0.252211	0.999796	Oat
FBgn0022786	39.0541	0.0183619	0.35134	0.803198	0.370139	0.999796	Hira
FBgn0022787	150.269	0.0567464	0.230625	0.952659	0.329043	0.999796	Hel89B
FBgn0022800	26.4394	0.223383	0.421656	0.0677986	0.794569	0.999796	Cad96Ca
FBgn0022893	259.703	0.255258	0.20255	1.54704	0.213572	0.999796	Df31
FBgn0022935	48.5979	-0.242646	0.329112	3.80289	0.0511642	0.718268	D19A
FBgn0022936	26.9729	0.0594564	0.404874	0.439304	0.507459	0.999796	CycH
FBgn0022942	97.0982	0.152323	0.254044	0.151751	0.696868	0.999796	Cbp80
FBgn0022943	35.9329	0.0702017	0.360911	0.894102	0.344368	0.999796	Cbp20
FBgn0022959	329.918	0.425416	0.217742	4.14018	0.0418768	0.673769	yps
FBgn0022960	79.9492	0.0243594	0.272867	0.0206745	0.885669	0.999796	vimar
FBgn0022984	170.175	0.0394388	0.220363	3.13749	0.0765115	0.840322	qkr58E-3
FBgn0022985	87.8832	0.206814	0.269255	1.67973	0.19496	0.999796	qkr58E-2
FBgn0022986	86.721	0.331216	0.263655	0.977731	0.32276	0.999796	qkr58E-1
FBgn0022987	75.5932	0.319838	0.2769	0.0459548	0.830258	0.999796	qkr54B
FBgn0023000	48.4372	-0.0137679	0.333107	0.00285754	0.957369	0.999796	mth
FBgn0023001	68.3003	-0.145176	0.293438	0.832826	0.361457	0.999796	melt
FBgn0023023	48.1521	0.0570002	0.332931	0.241329	0.623248	0.999796	CRMP
FBgn0023076	168.679	-0.0182649	0.219187	3.18964	0.0741064	0.830594	Clk
FBgn0023081	124.234	0.323537	0.235583	0.178163	0.672957	0.999796	gek
FBgn0023083	443.682	-0.00201773	0.184488	1.39215	0.238042	0.999796	fray
FBgn0023090	17.0732	-1.029	0.583533	0.0340459	0.853609	0.999796	dtr
FBgn0023091	4.6244	0.0638663	0.863145	0.237721	0.625857	0.999796	dimm
FBgn0023094	82.0982	0.0181818	0.266741	0.0900927	0.764059	0.999796	cyc
FBgn0023095	356.325	0.0647023	0.203208	1.68428	0.194357	0.999796	caps
FBgn0023097	66.4379	0.194987	0.291561	0.168687	0.681282	0.999796	bon
FBgn0023129	523.409	0.23745	0.182277	0.0225776	0.880561	0.999796	aay
FBgn0023130	11.8942	-0.350983	0.614495	0.428104	0.512921	0.999796	a6
FBgn0023143	649.541	-0.0792581	0.179722	0.9826	0.321558	0.999796	Uba1
FBgn0023167	42.4446	0.246967	0.343362	7.11329e-06	0.997872	0.999796	SmD3
FBgn0023169	193.782	-0.316004	0.220966	0.025089	0.874145	0.999796	AMPKalpha
FBgn0023170	1610.02	0.381651	0.171802	0.440517	0.506873	0.999796	RpL39
FBgn0023171	53.2906	0.0114323	0.311803	0.87955	0.348325	0.999796	rnh1
FBgn0023172	662.414	0.266487	0.176729	1.37721	0.240578	0.999796	RhoGEF2
FBgn0023174	440.803	0.0814806	0.191275	0.654012	0.418682	0.999796	Prosbeta2
FBgn0023175	168.67	0.109966	0.218669	0.0623162	0.802872	0.999796	Prosalpha7
FBgn0023177	54.8976	-0.211644	0.318274	0.0860733	0.76923	0.999796	Pp4-19C
FBgn0023179	34.6767	-0.260863	0.39616	1.44623	0.229134	0.999796	amon
FBgn0023180	8.36812	0.279855	0.651763	0.0723003	0.788016	0.999796	Orc6
FBgn0023181	5.95553	0.304031	0.81137	0.619879	0.431092	0.999796	Orc4
FBgn0023197	22.3894	0.0478687	0.437525	0.782854	0.37627	0.999796	Jon74E
FBgn0023212	239.451	-0.0573573	0.20796	0.638285	0.424332	0.999796	EloB
FBgn0023213	1836.44	-0.0141639	0.169929	0.131267	0.717122	0.999796	eIF4G1
FBgn0023214	49.7288	0.381165	0.329019	2.24856	0.133739	0.949979	edl
FBgn0023215	268.569	0.398717	0.220135	3.21237	0.0730837	0.828571	Mnt
FBgn0023216	32.1502	0.0481663	0.376765	0.206778	0.649305	0.999796	Parg
FBgn0023388	127.152	-0.127379	0.242153	0.642458	0.422822	0.999796	Dap160
FBgn0023395	6.86617	0.303579	0.75511	0.00764934	0.930305	0.999796	Chd3
FBgn0023407	230.855	0.00423953	0.20797	0.00737812	0.931549	0.999796	B4
FBgn0023416	8.41459	0.307726	0.736961	2.02816	0.154408	0.977098	Ac3
FBgn0023441	194.417	0.0559927	0.214785	1.51418	0.218502	0.999796	fus
FBgn0023458	344.735	-0.345458	0.195543	9.29356	0.0022996	0.166654	Rbcn-3A
FBgn0023477	751.502	-0.249776	0.175672	6.98222	0.00823234	0.324942	Taldo
FBgn0023479	173.925	-0.0673918	0.227496	0.23886	0.625031	0.999796	teq
FBgn0023495	179.818	0.000999572	0.215599	0.793248	0.37312	0.999796	Lip3
FBgn0023506	34.0281	0.0666639	0.36511	1.20834	0.27166	0.999796	Es2
FBgn0023507	531.871	-0.331197	0.187836	0.848605	0.356947	0.999796	D2hgdh
FBgn0023508	134.255	-0.221168	0.240916	2.52178	0.112284	0.916034	Ocrl
FBgn0023509	39.2448	-0.00562204	0.38151	0.65574	0.418068	0.999796	mip130
FBgn0023510	314.229	-0.0295365	0.204546	1.51331	0.218635	0.999796	Rbcn-3B
FBgn0023511	55.7733	0.0133356	0.320193	0.0897111	0.764545	0.999796	Edem1
FBgn0023512	41.7371	0.312831	0.347842	0.0215649	0.88325	0.999796	eIF2Bepsilon
FBgn0023513	12.4803	-0.0959046	0.57037	1.41915	0.233543	0.999796	CG14803
FBgn0023514	63.0132	-0.0397251	0.300082	0.481072	0.487937	0.999796	CG14805
FBgn0023515	8.12535	-0.0164678	0.670578	2.39637	0.121617	0.927505	CG14814
FBgn0023516	109.114	-0.421911	0.262675	3.83402	0.0502222	0.717827	Pex5
FBgn0023517	26.682	0.162454	0.412344	0.128038	0.720475	0.999796	Pgam5
FBgn0023518	68.3494	-0.293981	0.29039	0.031018	0.8602	0.999796	trr
FBgn0023519	32.0879	-0.0771713	0.37735	1.73848	0.187332	0.999796	mRpL16
FBgn0023520	27.9977	0.122017	0.397899	0.0888055	0.765701	0.999796	CG3857
FBgn0023521	14.6822	0.0587519	0.537995	0.0142794	0.904882	0.999796	CG3587
FBgn0023522	59.2989	-0.136497	0.301166	0.532325	0.465631	0.999796	CG11596
FBgn0023525	36.5914	0.343009	0.365367	0.0019851	0.964462	0.999796	CG3191
FBgn0023526	136.583	-0.107483	0.247174	5.48133	0.0192206	0.491761	CG2865
FBgn0023527	30.5522	-0.0205963	0.384704	1.44461	0.229394	0.999796	CG3071
FBgn0023528	265.718	0.05755	0.202205	0.362537	0.5471	0.999796	CG2924
FBgn0023529	833.216	0.078312	0.1746	0.701438	0.402301	0.999796	CG2918
FBgn0023530	43.7345	0.154723	0.337071	0.466632	0.494541	0.999796	CG3740
FBgn0023531	16.4191	-0.0456209	0.51295	0.106402	0.744278	0.999796	CG32809
FBgn0023534	15.9445	0.120188	0.505205	0.615101	0.432874	0.999796	CG17778
FBgn0023535	8.07298	-0.135434	0.693094	1.28284	0.257371	0.999796	arg
FBgn0023536	33.2542	0.132714	0.370183	0.0317271	0.858628	0.999796	CG3156
FBgn0023537	477.93	-0.193523	0.183743	2.36011	0.124473	0.927855	CG17896
FBgn0023540	30.5109	-0.0861355	0.384995	0.0145005	0.904152	0.999796	CG3630
FBgn0023541	1043.84	-0.203295	0.172819	0.160326	0.688857	0.999796	Cyp4d14
FBgn0023542	111.581	0.155572	0.245043	0.227994	0.633015	0.999796	Nmd3
FBgn0023545	52.5452	0.113837	0.324466	0.109606	0.740593	0.999796	PIG-K
FBgn0023549	179.903	-0.54267	0.227407	5.16503	0.0230461	0.530831	Mct1
FBgn0023550	3.98993	-0.587396	1.04885	0.179082	0.672163	0.999796	FarO
FBgn0024150	36.3634	0.415059	0.367388	0.257288	0.611989	0.999796	Ac78C
FBgn0024179	133.027	0.0546377	0.23248	0.104877	0.746053	0.999796	wit
FBgn0024182	35.6041	-0.106802	0.366422	5.74915	0.0164966	0.447908	waw
FBgn0024183	275.686	0.344497	0.213324	0.255281	0.613381	0.999796	vig
FBgn0024187	181.854	0.0211766	0.22395	2.03015	0.154205	0.977098	syd
FBgn0024188	85.664	-0.0519229	0.269063	0.318428	0.572554	0.999796	san
FBgn0024189	4.58815	0.425437	0.871365	0.153627	0.695093	0.999796	sns
FBgn0024191	7.46476	-0.525957	0.792867	0.871258	0.350607	0.999796	sip1
FBgn0024194	38.9788	0.0857187	0.351663	0.0638484	0.800514	0.999796	rasp
FBgn0024196	93.1479	0.0927491	0.258341	1.16491	0.28045	0.999796	robl
FBgn0024222	113.414	-0.174167	0.243226	0.0342756	0.853122	0.999796	IKKbeta
FBgn0024227	2.6261	-0.225429	1.14759	0.257207	0.612045	0.999796	aurB
FBgn0024230	59.8107	-0.0260888	0.297774	0.130163	0.718263	0.999796	Hs2st
FBgn0024232	1.74556	-0.0557369	1.30228	0.00122069	0.972129	0.999796	gprs
FBgn0024234	42.9683	-0.224406	0.352512	0.877863	0.348788	0.999796	gbb
FBgn0024236	217.077	0.16581	0.206545	0.106879	0.743725	0.999796	foi
FBgn0024238	903.358	0.0690866	0.174793	0.0243862	0.875906	0.999796	Fim
FBgn0024244	452.269	-0.0471657	0.183928	3.84932	0.0497663	0.714593	drm
FBgn0024245	21.8759	0.136092	0.444232	0.250629	0.616632	0.999796	dnt
FBgn0024248	246.583	-0.00588311	0.214272	0.107099	0.743471	0.999796	chico
FBgn0024250	29.9344	0.00714436	0.40108	0.226125	0.634412	0.999796	brk
FBgn0024251	323.104	-0.053385	0.19298	4.98936	0.0255037	0.545453	bbx
FBgn0024273	243.888	-0.0558344	0.209903	0.14266	0.705651	0.999796	WASp
FBgn0024277	531.106	0.070988	0.181365	0.00255132	0.959715	0.999796	trio
FBgn0024285	137.301	0.109037	0.23082	1.80576	0.179017	0.999796	Srp54
FBgn0024288	23.5516	-0.412806	0.432793	2.28683	0.130476	0.942037	Sox100B
FBgn0024289	444.344	-0.0681916	0.190287	0.115943	0.733477	0.999796	Sodh-1
FBgn0024291	328.851	0.151317	0.200377	0.785343	0.375512	0.999796	Sirt1
FBgn0024293	177.659	-0.180845	0.225439	0.0635015	0.801045	0.999796	Spn43Ab
FBgn0024314	52.416	-0.23204	0.323076	0.756672	0.384372	0.999796	Plap
FBgn0024315	1549.2	-0.268358	0.171803	3.768	0.0522421	0.721248	Picot
FBgn0024320	541.823	-0.000661105	0.180023	0.426231	0.513844	0.999796	Npc1a
FBgn0024321	102.075	0.0163667	0.255285	0.0556987	0.813428	0.999796	NK7.1
FBgn0024326	271.03	0.149667	0.198015	0.121119	0.727824	0.999796	Mkk4
FBgn0024329	189.265	-0.0709341	0.223676	5.05742	0.0245207	0.541788	Mekk1
FBgn0024330	40.3378	-0.275418	0.362133	0.945024	0.330989	0.999796	MED6
FBgn0024352	402.121	0.202799	0.187222	0.269057	0.603965	0.999796	Stip1
FBgn0024360	21.4423	-0.255393	0.463033	0.0751194	0.784024	0.999796	MTPAP
FBgn0024361	235.239	0.0418352	0.205945	2.30431	0.129015	0.938293	Tsp2A
FBgn0024362	136.086	0.130456	0.238271	0.00234448	0.961382	0.999796	Naa30A
FBgn0024364	32.7925	-0.397287	0.411959	0.129077	0.719391	0.999796	CG11417
FBgn0024365	191.659	-0.0323536	0.222192	0.544192	0.460701	0.999796	CG12773
FBgn0024366	10.5294	-0.347596	0.624592	0.918304	0.337921	0.999796	CG11409
FBgn0024371	55.6846	-0.248533	0.30709	0.00701558	0.933248	0.999796	E2f2
FBgn0024432	204	-0.0878587	0.213587	2.70653	0.0999382	0.901758	Dlc90F
FBgn0024491	57.3066	0.217077	0.298716	0.0893544	0.764999	0.999796	Bin1
FBgn0024509	149.805	-0.218207	0.229193	0.789318	0.374306	0.999796	Sec13
FBgn0024510	22.7808	-0.31777	0.438241	1.0415	0.307473	0.999796	dlt
FBgn0024542	20.6165	0.0804375	0.444428	0.505542	0.477075	0.999796	Neos
FBgn0024555	354.314	0.220647	0.192207	0.00550893	0.940834	0.999796	flfl
FBgn0024556	127.17	-0.52331	0.24643	0.629328	0.427602	0.999796	mEFTu1
FBgn0024558	45.3522	0.249644	0.331095	0.111533	0.738405	0.999796	Dph5
FBgn0024689	97.1891	0.00708793	0.254068	0.219125	0.639708	0.999796	fws
FBgn0024698	55.7818	0.0936934	0.308616	0.466774	0.494475	0.999796	Cpsf160
FBgn0024728	148.113	-0.0405528	0.227271	0.00339278	0.953551	0.999796	Slip1
FBgn0024732	24.0563	0.0188649	0.42148	0.193524	0.66	0.999796	Drep1
FBgn0024733	3979.53	-0.13102	0.188714	0.602187	0.437745	0.999796	RpL10
FBgn0024734	1256.09	-0.0262173	0.168796	10.0484	0.00152479	0.129325	PRL-1
FBgn0024754	99.8235	0.126205	0.265783	0.891902	0.344962	0.999796	Flo1
FBgn0024804	225.643	0.00700698	0.211102	0.00101746	0.974554	0.999796	Dbp80
FBgn0024806	229.405	0.0699148	0.204198	0.400953	0.526597	0.999796	DIP2
FBgn0024807	364.865	0.128767	0.191633	0.199762	0.654913	0.999796	DIP1
FBgn0024811	277.184	-0.0699981	0.206717	0.132772	0.715575	0.999796	Crk
FBgn0024814	420.327	0.0918212	0.186353	3.2984	0.0693475	0.802782	Clc
FBgn0024833	204.687	0.00438931	0.210806	0.180943	0.670564	0.999796	AP-1mu
FBgn0024841	48.5477	0.0937315	0.324629	2.46532	0.116384	0.925292	Pcd
FBgn0024846	152.913	0.0968725	0.225043	3.12164	0.0772591	0.841544	p38b
FBgn0024887	34.1415	0.191305	0.363839	0.309448	0.578019	0.999796	kin17
FBgn0024889	251.815	-0.0668202	0.206847	0.328923	0.566294	0.999796	Kap-alpha1
FBgn0024909	34.2572	-0.375477	0.371688	0.000158196	0.989965	0.999796	Taf7
FBgn0024912	36.9246	0.129486	0.356786	0.121047	0.727901	0.999796	agt
FBgn0024913	5.7253	-0.788775	0.826197	0.12494	0.723737	0.999796	Actbeta
FBgn0024920	9.21474	0.368768	0.629131	0.0435451	0.834702	0.999796	Ts
FBgn0024921	316.606	0.0995412	0.193518	0.0769232	0.781511	0.999796	Tnpo
FBgn0024943	41.6047	0.313378	0.392113	0.0780754	0.779923	0.999796	PIP82
FBgn0024944	2.38837	0.312565	1.15601	0.240562	0.623801	0.999796	Oamb
FBgn0024945	109.723	0.183986	0.247371	0.00775872	0.92981	0.999796	NitFhit
FBgn0024947	669.145	0.0553805	0.181087	0.000891122	0.976185	0.999796	NTPase
FBgn0024956	26.4673	0.195918	0.404476	0.0268711	0.869791	0.999796	Mat1
FBgn0024957	822.84	-0.380118	0.180578	7.27876	0.00697746	0.289561	Irp-1B
FBgn0024958	85.8479	-0.255085	0.270942	8.67463	0.0032267	0.207562	Irp-1A
FBgn0024963	9.26031	-0.0643393	0.65338	0.511709	0.4744	0.999796	GluClalpha
FBgn0024973	53.654	-0.158968	0.319378	2.72287	0.0989203	0.899823	CG2701
FBgn0024975	6.72896	0.296959	0.755746	0.849729	0.356629	0.999796	CG2712
FBgn0024980	109.272	-0.026762	0.245983	0.0521443	0.819373	0.999796	Syx4
FBgn0024983	26.0404	0.091846	0.415309	0.236579	0.626688	0.999796	CG4293
FBgn0024985	192.89	0.229666	0.225597	0.0165691	0.897578	0.999796	Rilpl
FBgn0024986	228.481	0.135945	0.206268	0.879703	0.348283	0.999796	CG3719
FBgn0024987	195.539	0.129435	0.224595	0.011086	0.916146	0.999796	ssx
FBgn0024989	8.19081	-0.136396	0.676757	0.113584	0.736101	0.999796	CG3777
FBgn0024991	16.1919	0.198884	0.507111	0.493317	0.482451	0.999796	CG2694
FBgn0024992	52.8225	-0.203172	0.322397	1.28282	0.257375	0.999796	Spg7
FBgn0024993	10.4466	0.283367	0.608043	0.404128	0.524965	0.999796	CG2662
FBgn0024994	102.445	-0.0401338	0.252008	1.352	0.244929	0.999796	Ugalt
FBgn0024995	106.33	-0.210407	0.276372	0.153172	0.695523	0.999796	CG2680
FBgn0024996	83.5674	-0.0288486	0.26675	0.135746	0.712548	0.999796	eIF2Bbeta
FBgn0024997	59.7655	-0.33628	0.324017	0.33319	0.563787	0.999796	CG2681
FBgn0024998	20.5276	0.111848	0.453941	1.00943	0.315041	0.999796	CG2685
FBgn0025109	54.578	-0.224443	0.311591	0.0451627	0.831705	0.999796	Bem46
FBgn0025111	10.5696	-0.585332	0.631836	0.185439	0.666741	0.999796	Ant2
FBgn0025185	17.1578	-0.02233	0.484771	0.0771389	0.781213	0.999796	az2
FBgn0025186	47.8049	0.0572564	0.326395	0.00315595	0.9552	0.999796	ari-2
FBgn0025335	147.847	-0.306058	0.229013	1.82867	0.176285	0.999796	Cpes
FBgn0025336	51.4342	-0.0647154	0.319848	1.14808	0.283951	0.999796	CG4882
FBgn0025352	152.007	-0.364413	0.234686	4.16894	0.0411715	0.664679	Mtpbeta
FBgn0025366	780.423	0.0578217	0.197352	0.0820551	0.774531	0.999796	Ip259
FBgn0025373	347.345	-0.0516064	0.195015	0.171519	0.678765	0.999796	Fpps
FBgn0025381	190.216	-0.231026	0.220448	2.51799	0.112554	0.916034	rush
FBgn0025388	26.7924	-0.0846907	0.398796	0.797647	0.371798	0.999796	CG12179
FBgn0025390	79.7762	0.485576	0.286497	0.387218	0.533765	0.999796	Mur2B
FBgn0025391	109.436	-0.0678801	0.246927	0.732321	0.392132	0.999796	Scgdelta
FBgn0025394	171.128	0.0355878	0.218506	0.243457	0.62172	0.999796	inc
FBgn0025454	19996.3	0.016866	0.160432	1.43037	0.231704	0.999796	Cyp6g1
FBgn0025455	226.431	0.33264	0.22312	1.16564	0.280298	0.999796	CycT
FBgn0025456	305.986	-0.181793	0.206501	0.118922	0.730207	0.999796	CREG
FBgn0025457	53.6644	-0.0289701	0.312045	0.0412322	0.83909	0.999796	Bub3
FBgn0025463	69.2712	-0.0591209	0.29457	0.287358	0.591919	0.999796	Bap60
FBgn0025469	32.2814	0.0618195	0.384324	0.460328	0.497471	0.999796	slv
FBgn0025519	67.8771	-0.273798	0.298269	0.732844	0.391963	0.999796	fidipidine
FBgn0025525	203.03	0.0965054	0.217112	4.29135	0.0383067	0.643951	bab2
FBgn0025549	64.5764	0.0711912	0.293056	1.05544	0.304259	0.999796	unc-119
FBgn0025558	12.7758	0.0910064	0.554729	0.327064	0.567393	0.999796	CG4101
FBgn0025571	50.1061	-0.0953863	0.332967	3.543	0.0597972	0.753659	SF1
FBgn0025574	189.595	0.26848	0.211922	0.021054	0.884632	0.999796	Pli
FBgn0025582	559.203	-0.0410114	0.183517	0.0344845	0.85268	0.999796	eIF3e
FBgn0025583	156.732	-0.352523	0.227655	0.0694832	0.792091	0.999796	IM2
FBgn0025592	463.691	0.0550111	0.183539	2.8719	0.0901385	0.875017	Gk1
FBgn0025595	10.2556	0.114119	0.616305	0.407005	0.523494	0.999796	AkhR
FBgn0025608	218.902	0.206423	0.21014	1.9111	0.166841	0.994921	Faf2
FBgn0025615	141.903	-0.0140256	0.234943	0.444507	0.504955	0.999796	Torsin
FBgn0025620	392.671	0.0798628	0.194335	1.45938	0.227028	0.999796	CG13360
FBgn0025621	95.4211	-0.282173	0.261064	1.75439	0.185326	0.999796	CG16989
FBgn0025624	69.8898	0.184198	0.285755	0.0863051	0.768928	0.999796	CG4025
FBgn0025625	6.77436	-0.622513	0.853731	0.00115332	0.972909	0.999796	Sik2
FBgn0025626	56.8188	0.0191352	0.305212	1.09417	0.295549	0.999796	CG4281
FBgn0025627	4.82363	0.0497637	0.840087	0.211054	0.645943	0.999796	CG4194
FBgn0025628	234.335	-0.256005	0.218324	7.56925	0.00593723	0.274733	CG4199
FBgn0025629	18.4866	0.135646	0.481252	0.168431	0.68151	0.999796	CG4045
FBgn0025630	18.8817	-0.28878	0.474236	0.302264	0.582467	0.999796	Rtca
FBgn0025631	163.651	0.0225122	0.222423	0.873954	0.349863	0.999796	moody
FBgn0025632	24.9964	0.526887	0.428693	0.0362389	0.849023	0.999796	CG4313
FBgn0025633	174.689	-0.0098961	0.217082	0.650714	0.419857	0.999796	CG13366
FBgn0025634	28.1381	-0.155048	0.399705	2.38441	0.122551	0.927505	CG13367
FBgn0025635	27.5677	-0.270253	0.408315	0.0347592	0.852101	0.999796	CG17829
FBgn0025637	601.595	-0.0580729	0.187691	1.6065	0.204984	0.999796	SkpA
FBgn0025638	339.075	0.0356874	0.191438	1.98677	0.158679	0.983503	Roc1a
FBgn0025639	190.702	-0.0505262	0.225898	0.024261	0.876223	0.999796	Hmt4-20
FBgn0025640	32.9291	-0.0107483	0.402345	0.000431587	0.983425	0.999796	CG13369
FBgn0025641	18.9014	-0.0126327	0.489019	0.100007	0.751821	0.999796	DAAM
FBgn0025643	6.84375	0.129864	0.785593	1.03809	0.308265	0.999796	CG3588
FBgn0025674	104.119	0.0088277	0.248799	0.137202	0.711079	0.999796	CycK
FBgn0025676	14.2755	-0.191967	0.537227	0.304171	0.581279	0.999796	CkIIalpha-i3
FBgn0025678	241.214	-0.000630722	0.204675	0.272423	0.601711	0.999796	CaBP1
FBgn0025680	340.971	-0.0319081	0.202136	5.1311	0.0235008	0.537025	cry
FBgn0025681	155.504	-0.182313	0.226458	4.18124	0.0408738	0.661063	CG3558
FBgn0025682	24.5819	0.0963184	0.443978	0.282439	0.595107	0.999796	scf
FBgn0025683	2717.75	-0.124895	0.169939	0.451001	0.50186	0.999796	CG3164
FBgn0025684	40.5393	0.0243262	0.343136	1.018	0.312994	0.999796	MFS18
FBgn0025686	4.17604	0.0335198	0.91345	0.321644	0.570621	0.999796	Amnionless
FBgn0025692	746.018	-0.0489438	0.18013	1.87252	0.171186	0.99605	Lfg
FBgn0025693	450.571	-0.128306	0.19572	0.15312	0.695572	0.999796	ZnT41F
FBgn0025697	108.414	-0.173053	0.250462	0.267054	0.605315	0.999796	santa-maria
FBgn0025700	380.917	-0.0432463	0.194746	2.11343	0.146012	0.963289	CG5885
FBgn0025702	29.4199	0.152231	0.40198	0.0230327	0.879372	0.999796	Srpk79D
FBgn0025709	280.393	-0.553338	0.23671	0.640637	0.42348	0.999796	CNT2
FBgn0025712	16.4678	0.257623	0.502965	0.692752	0.40523	0.999796	CG13920
FBgn0025716	44.2004	0.0402561	0.3311	0.00633755	0.936548	0.999796	Bap55
FBgn0025720	130.46	0.0929284	0.23915	0.0280418	0.86701	0.999796	Ate1
FBgn0025724	270.401	-0.0791375	0.207477	4.74575	0.0293707	0.57872	beta'COP
FBgn0025725	345.751	-0.302247	0.193358	1.88123	0.170194	0.995792	alphaCOP
FBgn0025726	255.309	0.00829864	0.204783	0.340194	0.559718	0.999796	unc-13
FBgn0025739	4.76734	-0.171724	0.881753	0.189797	0.663085	0.999796	pon
FBgn0025740	234.302	-0.043231	0.2052	0.612759	0.433751	0.999796	PlexB
FBgn0025741	616.357	-0.0813338	0.186731	0.269574	0.603618	0.999796	PlexA
FBgn0025742	69.1964	-0.373996	0.293885	0.0968217	0.755678	0.999796	mtm
FBgn0025743	38.6326	-0.119912	0.356657	0.00118341	0.972558	0.999796	mbt
FBgn0025777	163.156	0.0468721	0.219848	0.250539	0.616696	0.999796	homer
FBgn0025781	24.705	-0.283188	0.423194	0.00498331	0.943722	0.999796	Cdc16
FBgn0025790	78.4247	0.00457042	0.272093	4.98499	0.0255681	0.545453	TBPH
FBgn0025800	442.092	0.114371	0.184819	0.774279	0.378897	0.999796	Smox
FBgn0025802	95.6809	0.233017	0.254377	0.000438393	0.983295	0.999796	Sbf
FBgn0025807	13.9028	0.32736	0.544687	0.0601476	0.806263	0.999796	Rad9
FBgn0025808	12.407	0.347693	0.568826	0.00572719	0.939675	0.999796	Rad17
FBgn0025809	48.1341	0.0144586	0.320237	0.440826	0.506724	0.999796	Paf-AHalpha
FBgn0025814	706.061	-0.0946497	0.17695	4.39682	0.036006	0.631688	Mgstl
FBgn0025815	22.3678	0.107133	0.437745	0.00184168	0.965769	0.999796	Mcm6
FBgn0025820	40.1241	-0.102253	0.347398	0.284132	0.594006	0.999796	JTBR
FBgn0025827	5.22523	0.131896	0.840349	0.401439	0.526347	0.999796	CG6421
FBgn0025830	53.5347	0.120729	0.310231	0.163398	0.686047	0.999796	IntS8
FBgn0025832	14.093	0.0172201	0.531513	0.0206737	0.885671	0.999796	Fen1
FBgn0025836	921.348	0.0571381	0.171761	0.724177	0.394777	0.999796	RhoGAP1A
FBgn0025839	219.43	0.0295561	0.207652	0.186174	0.66612	0.999796	ND-B14.5A
FBgn0025864	301.422	-0.066319	0.197922	0.0933275	0.759989	0.999796	Crag
FBgn0025865	249.665	-0.0549109	0.203508	0.345082	0.55691	0.999796	Cortactin
FBgn0025866	157.455	0.0225087	0.224789	0.0196607	0.888489	0.999796	CalpB
FBgn0025874	34.5343	-0.0162107	0.364409	0.0443353	0.833231	0.999796	Meics
FBgn0025879	164.879	-0.00439899	0.230459	1.27363	0.259086	0.999796	Timp
FBgn0025885	228.387	-0.11129	0.206932	4.06446	0.0437946	0.683624	Inos
FBgn0025936	455.07	-0.0709882	0.187384	0.0218321	0.882535	0.999796	Eph
FBgn0026015	27.5869	-0.38377	0.437065	4.19286	0.0405947	0.660282	Top3beta
FBgn0026056	52.8964	-0.0711485	0.311214	1.27468	0.258891	0.999796	Rlip
FBgn0026059	281.064	0.183605	0.213478	1.34385	0.246357	0.999796	Mhcl
FBgn0026060	53.8498	0.20023	0.310052	0.36927	0.543403	0.999796	Mipp2
FBgn0026061	2380.78	-0.0898461	0.165457	0.088538	0.766044	0.999796	Mipp1
FBgn0026076	233.485	-0.0761435	0.208917	1.61627	0.203613	0.999796	UBL3
FBgn0026077	135.195	0.12774	0.233452	5.98541	0.0144247	0.419627	Gasp
FBgn0026079	31.3311	0.0679863	0.382943	3.67458	0.0552482	0.740885	Nsun2
FBgn0026080	65.0943	0.101751	0.286361	1.09322	0.29576	0.999796	Tip60
FBgn0026083	342.546	0.00789013	0.19152	0.0181075	0.892957	0.999796	tyf
FBgn0026084	435.99	-0.052546	0.195988	5.77138	0.0162892	0.445151	cib
FBgn0026085	1.53383	-0.212123	1.40894	0.0292355	0.864236	0.999796	dgt4
FBgn0026086	197.826	0.0493077	0.21054	0.0711722	0.789638	0.999796	Adar
FBgn0026088	197.257	-0.118781	0.218541	0.00364498	0.951858	0.999796	CG14818
FBgn0026089	93.6106	-0.203801	0.261138	1.28319	0.257307	0.999796	CG14817
FBgn0026090	123.57	-0.102234	0.248461	0.436586	0.508775	0.999796	CG14812
FBgn0026143	17.9628	0.591725	0.493557	6.42996e-05	0.993602	0.999796	CDC45L
FBgn0026144	14.4008	0.506401	0.528723	0.0636826	0.800767	0.999796	CBP
FBgn0026147	100.845	-0.149546	0.27192	0.164935	0.684653	0.999796	TTLL4A
FBgn0026148	7.79067	0.302968	0.707432	0.317458	0.573139	0.999796	CG12253
FBgn0026149	10.1144	0.482564	0.641613	0.101672	0.749832	0.999796	BCL7-like
FBgn0026150	385.252	-0.120512	0.195537	0.0253774	0.87343	0.999796	ApepP
FBgn0026160	237.311	0.127265	0.244857	5.01258	0.0251637	0.541988	tna
FBgn0026179	278.109	-0.0394113	0.19917	1.28522	0.256931	0.999796	siz
FBgn0026181	303.727	0.0411875	0.198114	0.0913978	0.762408	0.999796	Rok
FBgn0026189	128.564	0.109288	0.233517	0.885124	0.346802	0.999796	prominin-like
FBgn0026192	199.332	0.00597921	0.21603	1.28946	0.256148	0.999796	par-6
FBgn0026196	84.2292	0.177818	0.264364	0.562559	0.453231	0.999796	nop5
FBgn0026199	316.965	-0.0297768	0.19822	0.0110156	0.916411	0.999796	myo
FBgn0026206	144.038	0.249332	0.225504	0.317582	0.573064	0.999796	mei-P26
FBgn0026207	32.0434	-0.185599	0.387245	0.0338542	0.854017	0.999796	mbo
FBgn0026238	187.339	-0.10271	0.236049	2.89021e-06	0.998644	0.999796	gus
FBgn0026239	72.981	-0.151734	0.282798	0.603982	0.437063	0.999796	gukh
FBgn0026250	964.044	-0.0784436	0.180587	1.28996	0.256056	0.999796	eIF1A
FBgn0026252	536.771	0.0295559	0.180327	0.0141842	0.905198	0.999796	msk
FBgn0026255	14.5769	-0.0151658	0.527314	0.177141	0.673842	0.999796	clumsy
FBgn0026257	13.8296	-0.0595799	0.539762	0.0843251	0.771519	0.999796	cav
FBgn0026259	250.165	-0.0251015	0.203115	2.12111	0.145282	0.963289	eIF5B
FBgn0026261	90.2627	-0.19418	0.262708	1.18777	0.275779	0.999796	bonsai
FBgn0026262	371.144	-0.0312082	0.189962	1.84552	0.174305	0.998495	bip2
FBgn0026263	17.7189	-0.142658	0.48416	0.00040326	0.983978	0.999796	bip1
FBgn0026268	9.15934	0.0503352	0.713366	0.0125665	0.910744	0.999796	antdh
FBgn0026309	34.0032	-0.196388	0.366456	0.498063	0.480352	0.999796	aft
FBgn0026313	124.141	0.156528	0.256098	0.683498	0.408385	0.999796	X11L
FBgn0026314	145.647	-0.570926	0.693125	0.0789249	0.77876	0.999796	Ugt35B1
FBgn0026315	561.495	-0.236757	0.210134	0.522177	0.469915	0.999796	Ugt35A1
FBgn0026316	332.188	0.0157921	0.192821	2.34094	0.126013	0.929047	Ubc10
FBgn0026317	97.112	-0.0333905	0.255543	2.66652	0.10248	0.90823	Tsc1
FBgn0026319	26.2018	-0.151772	0.416476	0.00121302	0.972217	0.999796	Traf4
FBgn0026323	148.826	0.0525017	0.226379	0.543288	0.461073	0.999796	Tak1
FBgn0026324	47.7336	-0.186739	0.33285	0.59585	0.440166	0.999796	Taf10b
FBgn0026326	60.5545	-0.0592841	0.298387	0.0377534	0.845939	0.999796	Mad1
FBgn0026369	238.552	0.115234	0.209113	1.77608	0.182632	0.999796	Sara
FBgn0026371	26.0055	-0.0356835	0.411573	0.0237941	0.87741	0.999796	SAK
FBgn0026372	2459.77	-0.116504	0.164801	1.8357	0.175456	0.999796	RpL23A
FBgn0026373	29.886	-0.235782	0.392711	0.179873	0.671482	0.999796	RpII33
FBgn0026374	121.829	0.579573	0.259392	0.785347	0.375511	0.999796	Rhp
FBgn0026375	165.96	0.393892	0.237209	0.340086	0.55978	0.999796	RhoGAPp190
FBgn0026376	52.3447	0.155339	0.309554	0.0377302	0.845986	0.999796	Rgl
FBgn0026378	94.7728	0.133255	0.257156	0.00119668	0.972404	0.999796	Rep
FBgn0026379	111.692	-0.165922	0.249857	0.597532	0.439521	0.999796	Pten
FBgn0026380	334.616	0.0269693	0.191805	0.297728	0.58531	0.999796	Prosbeta3
FBgn0026393	8.82312	-0.138912	0.667423	0.00163896	0.967707	0.999796	Or43b
FBgn0026400	69.7818	0.268258	0.28885	0.217057	0.641291	0.999796	Noa36
FBgn0026401	381.306	0.00216371	0.188772	0.29868	0.584711	0.999796	Nipped-B
FBgn0026402	23.0089	-0.109526	0.430509	0.428745	0.512605	0.999796	NiPp1
FBgn0026403	7.29466	-0.396737	0.728496	1.91063	0.166894	0.994921	Ndg
FBgn0026404	103.875	0.0348141	0.257082	1.10146	0.293946	0.999796	Dronc
FBgn0026409	2472.46	-0.228269	0.165311	2.23935	0.134537	0.951425	Mpcp2
FBgn0026415	1102.77	-0.162971	0.171642	0.193459	0.660053	0.999796	Idgf4
FBgn0026417	14.7386	0.229865	0.511571	0.0299784	0.862539	0.999796	Hus1-like
FBgn0026418	670.681	0.100643	0.176235	0.923088	0.336665	0.999796	Hsc70Cb
FBgn0026427	155.473	0.0872503	0.223446	0.00390401	0.950179	0.999796	Su(var)2-HP2
FBgn0026428	93.1591	-0.430365	0.291974	2.28936	0.130263	0.942013	HDAC6
FBgn0026430	46.7174	0.144213	0.327503	1.42637	0.232358	0.999796	Grip84
FBgn0026431	35.5457	-0.334129	0.370401	0.0927648	0.760691	0.999796	Grip75
FBgn0026432	32.0386	-0.155476	0.372517	0.595702	0.440222	0.999796	Grip163
FBgn0026433	19.372	0.0440474	0.468142	0.0185015	0.891805	0.999796	Grip128
FBgn0026438	8.739	0.122681	0.672981	0.76047	0.383182	0.999796	Eaat2
FBgn0026439	416.702	0.12208	0.187476	0.0257095	0.872612	0.999796	Eaat1
FBgn0026441	52.895	0.100316	0.318804	0.88825	0.345952	0.999796	ear
FBgn0026479	209.155	-0.144553	0.214084	0.208959	0.647585	0.999796	Drp1
FBgn0026533	317.299	0.187305	0.192588	0.118812	0.730327	0.999796	Dek
FBgn0026562	100.963	-0.312938	0.260372	1.70582	0.191528	0.999796	SPARC
FBgn0026563	100.067	-0.119658	0.282948	0.199825	0.654862	0.999796	CG1979
FBgn0026565	224.592	-0.13949	0.20721	1.38602	0.239079	0.999796	Ass
FBgn0026566	55.2791	0.292262	0.318116	0.156625	0.692283	0.999796	CG1307
FBgn0026570	93.6756	-0.094064	0.256737	0.59819	0.43927	0.999796	CG5704
FBgn0026573	83.9224	0.17982	0.263299	0.00887058	0.924963	0.999796	ADD1
FBgn0026575	142.088	-0.061654	0.232205	0.271092	0.6026	0.999796	hang
FBgn0026576	90.6588	0.0311338	0.258423	1.99175	0.158158	0.982834	Pisd
FBgn0026577	128.696	0.0704359	0.234619	2.89386	0.0889178	0.872141	CG8677
FBgn0026582	21.9972	-0.174644	0.435669	1.22418	0.268541	0.999796	Hmg-2
FBgn0026592	53.3371	-0.42998	0.324096	1.19739	0.273844	0.999796	Fie
FBgn0026593	97.3704	-0.129347	0.263653	2.41672	0.120046	0.927393	CG5707
FBgn0026597	56.7782	0.371814	0.310752	0.0446553	0.832639	0.999796	Axn
FBgn0026598	6.95859	0.395236	0.710761	0.0113967	0.914983	0.999796	Apc2
FBgn0026602	27.6283	-0.678988	0.442057	0.0110463	0.916295	0.999796	Ady43A
FBgn0026616	33.5853	-0.0714565	0.370907	0.178954	0.672274	0.999796	alpha-Man-IIb
FBgn0026619	137.878	0.0122823	0.241632	0.0144837	0.904207	0.999796	Taz
FBgn0026620	457.192	-0.0187659	0.191743	0.495273	0.481584	0.999796	tacc
FBgn0026630	395.172	-0.127813	0.193854	0.0988911	0.753164	0.999796	nes
FBgn0026634	87.6164	-0.0947034	0.262873	0.176144	0.674708	0.999796	ldlCp
FBgn0026666	21.8373	-0.142701	0.446399	0.40822	0.522874	0.999796	MagR
FBgn0026679	19.9618	-0.335574	0.47747	2.10329	0.146982	0.965107	IntS4
FBgn0026702	6.28468	-0.92138	0.882887	0.529372	0.466871	0.999796	l(1)G0045
FBgn0026713	31.1863	-0.0432765	0.388664	0.0844666	0.771333	0.999796	l(1)G0007
FBgn0026718	170.872	0.00422739	0.21817	0.0407366	0.840047	0.999796	Agpat2
FBgn0026721	32.0349	-0.627064	0.440414	1.94568	0.163053	0.990582	fat-spondin
FBgn0026722	74.6549	0.131485	0.274527	2.56378	0.109337	0.914241	drosha
FBgn0026737	50.6037	-0.303118	0.320339	0.23797	0.625676	0.999796	CG6171
FBgn0026738	28.8627	-0.0984167	0.430717	0.188321	0.664318	0.999796	CG7857
FBgn0026741	44.8744	-0.20676	0.339127	2.89554	0.0888251	0.872141	mRpL18
FBgn0026749	174.325	0.00181219	0.223019	0.16429	0.685237	0.999796	Yippee
FBgn0026751	29.0798	0.203994	0.394783	0.193638	0.659906	0.999796	XRCC1
FBgn0026755	273.044	0.110089	0.212218	2.38046	0.122861	0.927505	Ugt37B1
FBgn0026756	54.7611	-0.621559	0.328008	4.70579	0.0300612	0.579842	Ugt37A1
FBgn0026760	127.058	0.175248	0.235999	1.03167	0.309768	0.999796	Tehao
FBgn0026761	136.674	-0.0444608	0.238347	0.0207601	0.885434	0.999796	Trap1
FBgn0026777	586.149	-0.163844	0.186534	0.103557	0.747602	0.999796	Rad23
FBgn0026787	267.715	-0.0238927	0.204425	0.00213843	0.963116	0.999796	Nhe1
FBgn0026869	436.559	0.000501353	0.187108	0.178127	0.672988	0.999796	Thd1
FBgn0026872	50.3888	-0.0643196	0.355323	0.122879	0.725932	0.999796	CG14777
FBgn0026873	27.932	-0.134854	0.401314	0.125566	0.723075	0.999796	MED18
FBgn0026878	11.0361	-0.296394	0.597804	0.076168	0.782559	0.999796	CG4325
FBgn0026879	142.259	0.103989	0.228705	1.26058	0.261541	0.999796	CG13364
FBgn0027052	148.881	-0.144095	0.235799	0.0648375	0.799007	0.999796	STUB1
FBgn0027053	85.6872	-0.229401	0.265647	0.242709	0.622256	0.999796	CSN5
FBgn0027054	97.1661	0.0224069	0.258417	0.395138	0.529611	0.999796	CSN4
FBgn0027055	141.53	0.00206138	0.228576	0.608053	0.435522	0.999796	CSN3
FBgn0027057	121.203	-0.0644831	0.242642	0.169267	0.680764	0.999796	CSN1b
FBgn0027066	355.961	-0.214538	0.203621	0.192814	0.660585	0.999796	Eb1
FBgn0027070	70.4191	-0.220442	0.287284	1.53943	0.214702	0.999796	Ugt36E1
FBgn0027073	1461.33	-0.262898	0.16948	2.55287	0.110094	0.914241	Ugt49B1
FBgn0027079	135.533	-0.255841	0.236372	2.80299	0.0940885	0.889276	ValRS
FBgn0027080	167.045	-0.0916103	0.225895	0.722169	0.395433	0.999796	TyrRS
FBgn0027081	266.434	-0.110251	0.201105	1.94318	0.163324	0.990582	ThrRS
FBgn0027082	17.2228	0.56055	0.502345	0.166977	0.682813	0.999796	ProRS-m
FBgn0027083	12.9024	-0.0482942	0.551734	2.29411	0.129865	0.939901	MetRS-m
FBgn0027084	135.749	-0.0700007	0.236466	7.10164	0.00770137	0.308055	LysRS
FBgn0027085	53.9078	0.014617	0.309231	0.0289726	0.864842	0.999796	LeuRS-m
FBgn0027086	260.162	0.0668616	0.211621	0.0182322	0.892591	0.999796	IleRS
FBgn0027087	96.7497	-0.0734089	0.273212	2.68367	0.101382	0.904765	HisRS
FBgn0027088	132.772	0.0104714	0.235108	2.58942	0.10758	0.914241	GlyRS
FBgn0027090	121.326	0.00870202	0.242785	6.27532	0.0122431	0.396021	GlnRS
FBgn0027091	110.312	-0.00764563	0.247423	0.445614	0.504425	0.999796	CysRS
FBgn0027093	129.639	-0.249537	0.236489	0.209118	0.647459	0.999796	ArgRS
FBgn0027094	195.211	-0.0688988	0.213175	1.62787	0.201997	0.999796	AlaRS
FBgn0027095	300.95	-0.00527815	0.199407	2.92295	0.0873283	0.871246	Manf
FBgn0027101	241.395	-0.0181249	0.206747	0.125118	0.723549	0.999796	Dyrk3
FBgn0027106	433.575	-0.0844347	0.185638	0.570463	0.450075	0.999796	Inx7
FBgn0027108	437.678	0.0412332	0.184849	0.90715	0.340872	0.999796	Inx2
FBgn0027109	83.3563	-0.0192236	0.274703	4.38806	0.0361914	0.632452	NPF
FBgn0027111	7.74522	-0.0114468	0.691535	0.40518	0.524426	0.999796	miple1
FBgn0027259	5.60805	-0.44797	0.804169	0.0680578	0.794186	0.999796	Kmn1
FBgn0027279	424.555	0.11893	0.186601	0.344669	0.557146	0.999796	l(1)G0196
FBgn0027280	273.519	-0.0724612	0.200255	0.0832178	0.772983	0.999796	l(1)G0193
FBgn0027287	199.841	-0.0193664	0.214641	1.96069	0.16144	0.990582	Gmap
FBgn0027291	893.258	-0.0209559	0.172599	0.557524	0.45526	0.999796	Idh3a
FBgn0027296	22.0934	-0.0948427	0.443195	0.0631791	0.80154	0.999796	temp
FBgn0027329	250.249	-0.141494	0.203515	4.00151	0.0454595	0.695011	CCT6
FBgn0027330	24.66	-0.00626355	0.430358	0.447738	0.503411	0.999796	l(1)G0020
FBgn0027334	18.8598	0.525889	0.497064	0.223193	0.636618	0.999796	l(1)G0004
FBgn0027335	294.332	0.113628	0.200809	0.84742	0.357283	0.999796	Rip11
FBgn0027338	935.836	-0.0315032	0.173832	0.0577279	0.810124	0.999796	Kap-alpha3
FBgn0027339	274.305	0.15599	0.212054	0.096444	0.756139	0.999796	jim
FBgn0027341	433.534	-0.0861936	0.184713	0.347734	0.555399	0.999796	Gfat1
FBgn0027342	87.0831	-0.0884511	0.265606	0.00241614	0.960796	0.999796	fz4
FBgn0027343	32.699	-0.274846	0.399376	1.01597	0.313477	0.999796	fz3
FBgn0027348	202.874	-0.495426	0.219087	0.964455	0.326067	0.999796	bgm
FBgn0027356	803.066	-0.199242	0.176004	1.05618	0.304087	0.999796	Amph
FBgn0027359	104.689	-0.119697	0.249541	0.458162	0.498484	0.999796	Tim8
FBgn0027360	403.752	-0.0592361	0.192047	1.86032	0.172588	0.997755	Tim10
FBgn0027363	260.369	-0.0911869	0.202066	4.97285	0.0257481	0.54581	Stam
FBgn0027375	104.08	0.102919	0.247505	0.0070508	0.933081	0.999796	RecQ5
FBgn0027378	46.7889	-0.0327748	0.32447	0.329705	0.565833	0.999796	MRG15
FBgn0027453	71.2099	-0.02335	0.283854	0.150721	0.697848	0.999796	Dnz1
FBgn0027490	15.2519	0.152063	0.514114	1.06872	0.301235	0.999796	D12
FBgn0027492	724.295	0.219823	0.177892	0.160843	0.688382	0.999796	wdb
FBgn0027493	825.701	0.00678636	0.17454	0.982418	0.321603	0.999796	AdSS
FBgn0027495	58.9446	-0.0428168	0.298277	0.336133	0.56207	0.999796	Smyd4-4
FBgn0027496	70.4913	0.130224	0.283843	1.28796	0.256425	0.999796	epsilonCOP
FBgn0027497	80.5942	-0.233013	0.280902	0.0369156	0.847637	0.999796	Madm
FBgn0027498	23.6845	0.0051197	0.434428	0.245054	0.62058	0.999796	CG2061
FBgn0027499	67.303	0.316314	0.286337	1.85249	0.173494	0.997755	wde
FBgn0027500	5.53274	-0.233907	0.814571	0.0999204	0.751925	0.999796	spd-2
FBgn0027503	61.3094	0.0553074	0.29397	0.416592	0.518643	0.999796	CG11970
FBgn0027504	94.4042	0.123401	0.258835	2.53623	0.11126	0.914241	CG8878
FBgn0027505	101.273	-0.100826	0.252789	2.35418	0.124948	0.928302	Rab3-GAP
FBgn0027506	246.007	0.121226	0.202635	0.163658	0.685811	0.999796	EDTP
FBgn0027507	161.494	-0.227426	0.224096	0.00180422	0.966119	0.999796	CG1344
FBgn0027508	63.2657	-0.194117	0.297525	5.35691	0.0206403	0.506753	Tnks
FBgn0027509	75.7523	-0.123697	0.27666	0.996478	0.318164	0.999796	TBCD
FBgn0027512	61.6498	-0.217393	0.297255	0.0509978	0.821336	0.999796	CG10254
FBgn0027513	4.60561	-0.227039	0.905124	0.0157191	0.900226	0.999796	ana2
FBgn0027514	22.8905	0.431963	0.44164	0.00866686	0.925827	0.999796	CG1024
FBgn0027515	135.925	0.105225	0.231252	1.07902	0.298917	0.999796	CG7115
FBgn0027518	37.6575	0.0519811	0.36102	0.575814	0.447958	0.999796	Wdr24
FBgn0027521	8.27006	-0.49143	0.6979	0.331552	0.564747	0.999796	CG3679
FBgn0027524	45.179	-0.010083	0.331758	0.261409	0.609154	0.999796	CG3909
FBgn0027525	430.771	0.213781	0.190225	2.09415	0.147864	0.965339	LTV1
FBgn0027526	65.5749	-0.0265656	0.289163	1.00659	0.315721	0.999796	Ublcp1
FBgn0027528	324.124	0.0385112	0.194112	0.0667651	0.796106	0.999796	goe
FBgn0027529	192.841	0.274622	0.212161	3.4392	0.0636664	0.7692	tapas
FBgn0027532	251.225	0.116204	0.200554	7.70824	0.00549692	0.267239	CG7139
FBgn0027535	117.966	0.0390929	0.241289	0.509343	0.475423	0.999796	botv
FBgn0027537	48.3944	0.196215	0.318625	0.946822	0.33053	0.999796	Nup93-1
FBgn0027538	203.143	-0.113736	0.212238	1.6837	0.194434	0.999796	beta4GalNAcTA
FBgn0027539	65.7638	0.0424459	0.289848	0.763068	0.38237	0.999796	lili
FBgn0027547	1033.41	0.00251506	0.186755	2.73065	0.0984394	0.898891	CG1927
FBgn0027548	92.5372	-0.013577	0.261988	1.07297	0.300276	0.999796	nito
FBgn0027549	279.396	0.0188168	0.200861	0.278489	0.597693	0.999796	Nulp1
FBgn0027550	9.47603	-0.33114	0.650471	1.10175	0.293882	0.999796	CG6495
FBgn0027552	863.929	-0.113651	0.184332	0.372375	0.541712	0.999796	CG10863
FBgn0027553	17.2573	-0.702342	0.532193	0.0604882	0.805726	0.999796	NELF-B
FBgn0027554	95.6594	0.122674	0.256664	2.84168	0.0918484	0.882522	CG8042
FBgn0027556	2372.25	0.262668	0.180963	3.31872	0.0684953	0.797025	CG4928
FBgn0027558	53.5823	0.0172157	0.31082	0.0379858	0.845472	0.999796	Pgant3
FBgn0027560	503.252	-0.427736	0.192203	7.95572	0.00479356	0.24723	Tps1
FBgn0027561	100.618	0.0489137	0.260807	0.447873	0.503347	0.999796	CG18659
FBgn0027562	26.9448	-0.0561378	0.421585	0.974127	0.323653	0.999796	CG10345
FBgn0027563	25.221	0.206979	0.415886	0.138179	0.710098	0.999796	CG9631
FBgn0027564	51.5251	-0.0681743	0.319397	0.496349	0.481109	0.999796	CG3149
FBgn0027565	90.5836	0.140081	0.269074	0.166586	0.683164	0.999796	CG5498
FBgn0027567	237.182	0.0927563	0.210264	0.872465	0.350274	0.999796	CG8108
FBgn0027568	147.853	0.0886903	0.233412	4.31971	0.0376734	0.636699	Cand1
FBgn0027569	219.848	0.176963	0.209392	1.97271e-05	0.996456	0.999796	cert
FBgn0027570	48.283	-0.127602	0.330174	2.76178	0.0965407	0.893798	Nep2
FBgn0027572	415.708	-0.0308131	0.19251	0.00653584	0.935566	0.999796	CG5009
FBgn0027574	34.977	0.140803	0.363267	0.435835	0.509139	0.999796	CG5815
FBgn0027575	4.27299	-0.585554	0.913305	0.713709	0.398215	0.999796	GABA-B-R2
FBgn0027578	42.502	-0.380031	0.359883	0.00275058	0.958173	0.999796	Nepl21
FBgn0027579	328.95	0.0118387	0.195376	1.6695	0.196325	0.999796	mino
FBgn0027580	438.225	-0.392311	0.194124	0.535766	0.464193	0.999796	PCB
FBgn0027581	110.268	0.580887	0.25362	1.44821	0.228815	0.999796	CG6191
FBgn0027582	330.216	-0.162141	0.194458	0.302268	0.582464	0.999796	CG6230
FBgn0027583	103.445	0.0343308	0.249613	0.0202333	0.886888	0.999796	CG7601
FBgn0027584	29.2689	-0.421126	0.428036	0.0645954	0.799375	0.999796	CG4757
FBgn0027585	98.7262	0.099164	0.298991	0.736408	0.390814	0.999796	CG8740
FBgn0027586	377.665	-0.0965989	0.204907	4.66293	0.0308206	0.585068	CG5867
FBgn0027587	101.325	0.0790163	0.249041	2.1441	0.143119	0.963289	CG7028
FBgn0027588	619.309	-0.194569	0.17894	3.03652	0.0814102	0.847551	GCS2alpha
FBgn0027590	1857.95	0.0222271	0.166351	2.02464	0.154766	0.977237	GstE12
FBgn0027592	69.9481	0.160722	0.280436	0.595034	0.440479	0.999796	MED15
FBgn0027594	528.126	0.129238	0.181033	0.145215	0.703151	0.999796	drpr
FBgn0027596	203.558	-0.129162	0.216311	2.87725	0.0898394	0.874841	Kank
FBgn0027597	23.9826	-0.00191549	0.458659	0.0581297	0.809477	0.999796	CG17712
FBgn0027598	371.048	0.106213	0.191425	0.225561	0.634835	0.999796	cindr
FBgn0027599	61.5474	-0.122095	0.298222	1.20926	0.27148	0.999796	CG2790
FBgn0027600	3.80451	-0.53481	1.01294	0.0357037	0.850129	0.999796	obst-B
FBgn0027601	199.056	-0.0995063	0.215152	0.117033	0.732275	0.999796	pdgy
FBgn0027602	10.9821	-0.268103	0.613751	0.52676	0.467972	0.999796	CG8611
FBgn0027603	239.658	-0.0374428	0.209124	0.0599043	0.806647	0.999796	Ulp1
FBgn0027607	247.15	0.0232202	0.204325	0.0861993	0.769066	0.999796	CG8230
FBgn0027608	16.0815	-0.315057	0.52367	1.27469	0.258888	0.999796	CG2082
FBgn0027609	21.7931	-0.375798	0.471773	0.0942136	0.758887	0.999796	morgue
FBgn0027610	456.271	-0.0779153	0.188202	2.97412	0.0846062	0.858518	Dic1
FBgn0027611	2779.72	-0.376011	0.16861	3.01648	0.082422	0.850036	LManII
FBgn0027615	39.6258	-0.0237614	0.360506	0.0124903	0.911014	0.999796	OXA1L
FBgn0027616	74.7752	0.415369	0.283237	0.535702	0.464219	0.999796	Ythdc1
FBgn0027617	19.548	0.307805	0.459709	1.15277	0.282971	0.999796	CG5808
FBgn0027619	314.064	0.0346835	0.195118	1.39438	0.237666	0.999796	eIF3j
FBgn0027620	86.1914	0.114307	0.262039	0.424829	0.514537	0.999796	Acf
FBgn0027621	197.764	-0.1048	0.220055	1.88318	0.169973	0.995792	Pfrx
FBgn0027654	22.8551	0.137374	0.45598	1.1558	0.282339	0.999796	jdp
FBgn0027655	151.861	0.030261	0.228881	0.353272	0.552267	0.999796	htt
FBgn0027657	899.362	-0.0342136	0.177672	2.47012	0.116029	0.924927	glob1
FBgn0027660	65.5442	0.231583	0.301173	0.00675133	0.934514	0.999796	blot
FBgn0027779	2270.19	-0.145734	0.167994	0.0248003	0.874866	0.999796	VhaSFD
FBgn0027780	43.4207	-0.0560849	0.340131	0.747541	0.387256	0.999796	Aasdh
FBgn0027783	26.8958	-0.0973404	0.403608	0.000112451	0.991539	0.999796	SMC2
FBgn0027784	24.2312	-0.10444	0.421187	0.11649	0.732873	0.999796	Prp18
FBgn0027785	297.994	0.196276	0.196382	0.155073	0.693734	0.999796	NP15.6
FBgn0027786	170.149	0.00871981	0.218569	1.60549	0.205127	0.999796	Mtch
FBgn0027790	54.0188	0.166625	0.313344	0.0900386	0.764128	0.999796	GV1
FBgn0027791	8.89062	0.201875	0.690349	0.143454	0.704871	0.999796	O-fut2
FBgn0027794	25.8065	0.0412181	0.432395	3.47063	0.0624677	0.766524	Lrpprc2
FBgn0027795	3.54523	-0.220874	1.07563	0.325784	0.568152	0.999796	CG14785
[truncated: 6,961 more rows]

## Sheet: Table S3
	baseMean	log2FoldChange	lfcSE	stat	pvalue	padj	gene
FBgn0000008	11.6343	0.120448	0.582166	0.149679	0.698843	0.999796	a
FBgn0000014	24.3349	0.270821	0.425651	1.29128	0.255813	0.999796	abd-A
FBgn0000015	66.5768	-0.0352232	0.299803	1.42685	0.232279	0.999796	Abd-B
FBgn0000017	96.8436	-0.102843	0.25784	0.627054	0.428438	0.999796	Abl
FBgn0000018	33.0821	-0.0673235	0.372926	0.0179712	0.893358	0.999796	abo
FBgn0000024	292.282	0.218801	0.203	2.16831	0.140881	0.958937	Ace
FBgn0000032	79.8518	-0.08056	0.278226	0.027522	0.868238	0.999796	Acph-1
FBgn0000038	3.40686	-0.0221328	0.992009	0.161571	0.687714	0.999796	nAChRbeta1
FBgn0000042	9659.13	-0.145919	0.163654	0.105161	0.745722	0.999796	Act5C
FBgn0000043	561.916	0.016307	0.179374	0.881561	0.347774	0.999796	Act42A
FBgn0000044	5588.74	-0.0386168	0.168603	0.00965494	0.921726	0.999796	Act57B
FBgn0000045	84.2189	-1.15555	0.356155	30.5715	3.21786e-08	4.11887e-05	Act79B
FBgn0000046	594.136	-0.19044	0.180303	0.981865	0.321739	0.999796	Act87E
FBgn0000047	24.4204	-0.0588515	0.482125	3.79829	0.0513049	0.718268	Act88F
FBgn0000052	81.001	-0.234192	0.279731	0.470189	0.4929	0.999796	Pfas
FBgn0000053	93.8762	-0.361547	0.266917	5.30358	0.0212816	0.512589	Gart
FBgn0000055	4224.31	-0.0880457	0.16404	1.14783	0.284004	0.999796	Adh
FBgn0000057	52.1427	0.000751811	0.333674	1.92925	0.164841	0.992226	adp
FBgn0000063	5.65249	0.143782	0.830145	0.0404718	0.840561	0.999796	Mps1
FBgn0000064	1902.67	0.0254169	0.180703	1.88989	0.169215	0.995792	Ald1
FBgn0000077	24.4819	-0.0395023	0.419465	0.0255968	0.872889	0.999796	amx
FBgn0000078	6957.2	-0.556076	0.161975	20.2185	6.90815e-06	0.00278605	Amy-d
FBgn0000079	8726.91	-0.580475	0.161534	9.39155	0.00217988	0.161419	Amy-p
FBgn0000083	554.7	-0.0350049	0.182901	0.463233	0.496117	0.999796	AnxB9
FBgn0000084	74.9733	0.0391713	0.285971	0.0159434	0.89952	0.999796	AnxB10
FBgn0000094	238.171	-0.831655	0.764664	3.94749	0.0469414	0.695011	Anp
FBgn0000097	256.927	-0.0451826	0.217639	0.403883	0.525091	0.999796	aop
FBgn0000100	2660.88	-0.346781	0.165171	10.172	0.00142591	0.125256	RpLP0
FBgn0000108	22.5861	0.400406	0.450932	5.01436	0.0251379	0.541988	Appl
FBgn0000109	24.0078	-0.334434	0.447906	1.20198	0.272925	0.999796	Aprt
FBgn0000114	60.4181	0.262063	0.313321	1.64175e-05	0.996767	0.999796	bru1
FBgn0000115	129.402	0.0140908	0.23461	0.261223	0.609281	0.999796	Arl1
FBgn0000116	3176.66	-0.44275	0.172499	0.956832	0.327986	0.999796	Argk
FBgn0000117	430.047	-0.109356	0.186275	1.59019	0.207299	0.999796	arm
FBgn0000119	141.041	0.192514	0.229325	1.21751	0.269849	0.999796	arr
FBgn0000120	5.19762	-0.182403	0.830507	0.479892	0.488471	0.999796	Arr1
FBgn0000121	2.86436	0.367283	1.04268	0.0752148	0.78389	0.999796	Arr2
FBgn0000139	76.6719	0.187265	0.279034	0.000138128	0.990623	0.999796	ash2
FBgn0000146	6.05999	-0.0430788	0.772728	0.0145259	0.904068	0.999796	aub
FBgn0000150	1032.73	0.0958846	0.170667	0.104071	0.746998	0.999796	awd
FBgn0000152	45.9154	0.216045	0.336446	0.00787543	0.929286	0.999796	Axs
FBgn0000163	238.832	0.0352454	0.204859	0.203081	0.652245	0.999796	baz
FBgn0000173	285.145	-0.0406916	0.197479	0.959495	0.327314	0.999796	ben
FBgn0000181	1160.65	0.172741	0.170037	1.46445	0.226224	0.999796	bic
FBgn0000183	369.202	0.0649026	0.188587	2.09039	0.148229	0.965339	BicD
FBgn0000212	161.286	-0.100219	0.223549	0.947443	0.330371	0.999796	brm
FBgn0000221	8.78945	0.126199	0.663968	0.000884647	0.976272	0.999796	brn
FBgn0000228	138.53	-0.0257194	0.231304	1.10413	0.293361	0.999796	Bsg25D
FBgn0000229	261.201	-0.187399	0.206475	0.12642	0.722173	0.999796	bsk
FBgn0000239	236.8	-0.00599474	0.205555	0.0011371	0.9731	0.999796	bur
FBgn0000244	356.064	-0.0187184	0.199496	3.45111	0.0632092	0.767418	by
FBgn0000246	17.6444	0.250049	0.474607	1.20566	0.272193	0.999796	c(3)G
FBgn0000247	122.237	-0.0931837	0.244113	1.89925	0.168163	0.995792	ca
FBgn0000250	727.132	-0.21005	0.175432	0.738463	0.390154	0.999796	cact
FBgn0000251	131.925	-0.194201	0.238412	0.649101	0.420434	0.999796	cad
FBgn0000253	3414.06	0.283416	0.19773	18.42	1.77192e-05	0.00512141	Cam
FBgn0000256	353.469	-0.060273	0.195077	2.17005	0.140721	0.958937	capu
FBgn0000257	22.0178	-0.263058	0.487077	0.266184	0.605903	0.999796	car
FBgn0000259	373.751	-0.0195356	0.189935	2.19047	0.138867	0.95785	CkIIbeta
FBgn0000261	1543.38	-0.216878	0.167608	4.58588	0.0322365	0.601748	Cat
FBgn0000273	555.984	0.264049	0.204497	4.80203	0.0284262	0.569796	Pka-C1
FBgn0000283	291.639	0.023029	0.19636	0.0922069	0.76139	0.999796	Cp190
FBgn0000286	126.254	0.12465	0.238248	0.00065389	0.979599	0.999796	Cf2
FBgn0000287	4.38995	0.157228	0.874739	0.00598119	0.938355	0.999796	salr
FBgn0000289	190.166	0.00202058	0.214721	0.00781511	0.929556	0.999796	cg
FBgn0000299	72.8905	0.118646	0.301366	1.01114	0.314629	0.999796	Col4a1
FBgn0000307	153.009	0.124486	0.222526	0.156905	0.692022	0.999796	chif
FBgn0000308	2254.27	0.0388732	0.165008	12.7997	0.000346666	0.0526463	chic
FBgn0000316	83.9127	-0.0146317	0.270591	0.820146	0.365138	0.999796	cin
FBgn0000317	150.197	-0.0858448	0.23287	0.0806627	0.776401	0.999796	ck
FBgn0000318	783.334	0.210017	0.173845	0.802034	0.370486	0.999796	cl
FBgn0000319	1277.57	0.117389	0.172299	1.96395	0.161091	0.990582	Chc
FBgn0000326	72.2713	-0.0508467	0.281834	0.128094	0.720416	0.999796	clt
FBgn0000330	33.6348	-0.0181411	0.3759	0.114517	0.735059	0.999796	cm
FBgn0000339	380.463	-0.132086	0.210683	1.05703	0.303894	0.999796	cni
FBgn0000346	9.4657	-0.0521199	0.650662	0.0192778	0.889573	0.999796	comt
FBgn0000352	28.7196	0.245107	0.397754	0.293546	0.587957	0.999796	cos
FBgn0000370	2924.03	-0.142795	0.180552	0.39114	0.531701	0.999796	crc
FBgn0000376	29.2601	-0.1888	0.404574	0.735645	0.39106	0.999796	crm
FBgn0000377	33.5176	-0.0383454	0.390139	0.0184591	0.891929	0.999796	crn
FBgn0000382	227.715	0.107368	0.208182	4.30321	0.0380404	0.640681	csw
FBgn0000384	149.647	-0.0118519	0.235428	0.00115942	0.972837	0.999796	cta
FBgn0000394	75.4804	0.245209	0.27797	0.271145	0.602565	0.999796	cv
FBgn0000395	71.4751	-0.341984	0.305417	1.25049	0.263459	0.999796	cv-2
FBgn0000404	28.2297	0.288086	0.41104	0.00777265	0.929747	0.999796	CycA
FBgn0000405	11.4253	-0.615469	0.60332	0.0667012	0.796202	0.999796	CycB
FBgn0000406	353.938	-0.0928356	0.200832	0.00162144	0.96788	0.999796	Cyt-b5-r
FBgn0000411	10.8264	0.012142	0.643853	0.971366	0.32434	0.999796	D
FBgn0000412	128.642	0.142461	0.237528	0.112047	0.737825	0.999796	D1
FBgn0000414	180.141	0.0620802	0.21879	0.0205577	0.88599	0.999796	Dab
FBgn0000416	4546.58	-0.00127398	0.166464	0.321282	0.570838	0.999796	Sap-r
FBgn0000422	42.027	0.101589	0.363305	0.0327191	0.856459	0.999796	Ddc
FBgn0000426	37.1946	0.174494	0.350564	0.431479	0.511264	0.999796	SmF
FBgn0000442	67.5729	-0.158329	0.297305	1.355	0.244406	0.999796	Pkg21D
FBgn0000447	59.1517	0.22974	0.309897	0.00123249	0.971995	0.999796	Dhod
FBgn0000451	127.431	0.452175	0.251894	0.00324599	0.954566	0.999796	ect
FBgn0000454	759.914	0.0272851	0.178232	0.00295466	0.956651	0.999796	Dip-B
FBgn0000455	261.403	-0.174055	0.209346	1.67998	0.194927	0.999796	Dip-C
FBgn0000459	16.2454	0.235999	0.490538	0.148142	0.700317	0.999796	disco
FBgn0000463	26.6186	0.397548	0.427261	0.0324606	0.85702	0.999796	Dl
FBgn0000464	74.1665	0.244277	0.286197	0.139827	0.708453	0.999796	Lar
FBgn0000473	1651.62	0.108581	0.167485	18.6271	1.58943e-05	0.0047471	Cyp6a2
FBgn0000477	89.2989	0.0323695	0.266438	1.48303	0.223301	0.999796	DNaseII
FBgn0000479	251.411	0.0523065	0.205877	11.1239	0.000852229	0.0887903	dnc
FBgn0000482	45.0919	-0.0688051	0.340121	0.102244	0.749153	0.999796	dor
FBgn0000489	320.42	0.127932	0.198594	3.90578	0.0481203	0.698798	Pka-C3
FBgn0000490	71.6443	-0.131251	0.288033	2.70727	0.0998919	0.901758	dpp
FBgn0000492	13.5877	-0.039804	0.555873	3.57712e-05	0.995228	0.999796	Dr
FBgn0000499	47.7004	-0.148537	0.328932	1.9274	0.165044	0.992477	dsh
FBgn0000504	88.0335	0.080064	0.268534	0.172662	0.677756	0.999796	dsx
FBgn0000520	12.8467	0.109356	0.572312	0.489499	0.484151	0.999796	dwg
FBgn0000524	39.5642	0.210268	0.356845	0.425298	0.514305	0.999796	dx
FBgn0000533	15.005	-0.348141	0.547631	1.73918	0.187243	0.999796	ea
FBgn0000536	728.27	-0.121529	0.181303	0.0208087	0.885301	0.999796	eas
FBgn0000541	400.877	0.0222802	0.18921	0.179577	0.671737	0.999796	E(bx)
FBgn0000542	18.6004	0.14608	0.488216	0.0157732	0.900055	0.999796	ec
FBgn0000543	19.9175	-0.320042	0.491363	0.000708209	0.978769	0.999796	ecd
FBgn0000546	57.2188	0.236303	0.300565	0.0620528	0.80328	0.999796	EcR
FBgn0000547	128.77	0.398877	0.252307	2.0832	0.148928	0.966249	ed
FBgn0000557	72.435	-0.018598	0.287609	2.84123	0.091874	0.882522	eEF1alpha2
FBgn0000559	10290.9	0.105881	0.161108	0.708731	0.399865	0.999796	eEF2
FBgn0000562	412.854	0.0357201	0.190282	2.0969	0.147598	0.965339	egl
FBgn0000565	712.87	0.231322	0.187707	8.34387	0.00386991	0.225132	Eip71CD
FBgn0000566	521.278	0.173599	0.181064	0.222958	0.636795	0.999796	Eip55E
FBgn0000567	77.3343	0.26242	0.277935	0.0102477	0.919367	0.999796	Eip74EF
FBgn0000568	167.923	0.0101357	0.226346	0.095711	0.757039	0.999796	Eip75B
FBgn0000575	441.31	0.0507688	0.184933	2.67377	0.102014	0.905979	emc
FBgn0000578	74.508	0.170284	0.281424	0.992504	0.319131	0.999796	ena
FBgn0000579	1364.64	-0.254081	0.169922	3.5567	0.0593055	0.753459	Eno
FBgn0000581	153.159	0.188092	0.233743	0.227636	0.633282	0.999796	E(Pc)
FBgn0000588	6.70268	-0.174853	0.756622	0.118313	0.730872	0.999796	esc
FBgn0000592	728.364	-0.563551	0.21472	0.273879	0.600741	0.999796	Est-6
FBgn0000611	351.276	0.0969279	0.190907	0.0226662	0.880328	0.999796	exd
FBgn0000615	75.3668	-0.48407	0.306427	2.37623	0.123195	0.927505	exu
FBgn0000617	17.8598	0.33155	0.487126	0.318168	0.57271	0.999796	e(y)1
FBgn0000618	9.71155	-0.172545	0.641599	0.0914577	0.762332	0.999796	e(y)2
FBgn0000629	72.8462	-0.116902	0.278254	1.00622	0.31581	0.999796	E(z)
FBgn0000633	13.8467	0.202132	0.552819	2.19865	0.138132	0.955797	CG17716
FBgn0000635	268.195	-0.0887889	0.20816	0.315613	0.574256	0.999796	Fas2
FBgn0000636	202.813	0.0572031	0.214975	0.183068	0.668749	0.999796	Fas3
FBgn0000639	7.77646	-0.316938	0.813128	3.17573	0.0747399	0.834999	Fbp1
FBgn0000640	4.43819	-0.0746727	0.913349	0.449558	0.502545	0.999796	Fbp2
FBgn0000644	5.47274	-0.471578	0.827068	4.77633e-05	0.994486	0.999796	Fcp3C
FBgn0000659	428.254	0.116791	0.194444	8.363	0.00382937	0.224884	fkh
FBgn0000662	118.765	0.134402	0.238265	2.13343	0.144118	0.963289	fl(2)d
FBgn0000667	333.221	-0.141396	0.204355	0.461531	0.496909	0.999796	Actn
FBgn0000709	104.66	-0.128138	0.257153	1.18889	0.275554	0.999796	fliI
FBgn0000711	333.817	0.0839946	0.191974	1.98636	0.158722	0.983503	flw
FBgn0000719	98.2844	-0.0566524	0.260651	0.42657	0.513677	0.999796	fog
FBgn0000721	378.809	-0.0194604	0.189274	0.940533	0.332141	0.999796	for
FBgn0000723	334.827	0.0692416	0.19241	0.429469	0.512249	0.999796	FER
FBgn0000810	63.6979	0.267607	0.291624	0.00848116	0.926624	0.999796	fs(1)K10
FBgn0000928	3.76669	-0.110893	0.956185	0.0489549	0.824892	0.999796	fs(1)Yb
FBgn0000996	25.1267	0.150546	0.414335	0.0206939	0.885616	0.999796	dup
FBgn0001075	7.34573	0.388066	0.749768	0.125716	0.722916	0.999796	ft
FBgn0001078	199.307	0.0558153	0.211011	1.1081	0.292495	0.999796	ftz-f1
FBgn0001079	17.9095	-0.174493	0.497204	0.680166	0.40953	0.999796	fu
FBgn0001084	9.87577	-0.331213	0.62614	0.207506	0.648729	0.999796	fy
FBgn0001085	30.3972	0.281521	0.392163	0.278363	0.597776	0.999796	fz
FBgn0001086	5.79584	0.230114	0.78212	0.0289556	0.864882	0.999796	fzy
FBgn0001087	105.166	0.353551	0.271997	0.0129699	0.909328	0.999796	g
FBgn0001089	1229.33	-0.207456	0.171589	9.64434	0.00189936	0.150117	Gal
FBgn0001090	112.587	0.0294236	0.261881	0.0614821	0.804169	0.999796	bnb
FBgn0001091	869.233	-0.170767	0.176363	0.431789	0.511113	0.999796	Gapdh1
FBgn0001092	2234.24	-0.145938	0.164995	0.30325	0.581852	0.999796	Gapdh2
FBgn0001098	1192.96	-0.270054	0.181205	0.0649795	0.798792	0.999796	Gdh
FBgn0001099	35.9357	-0.56492	0.387373	0.327951	0.566868	0.999796	gdl
FBgn0001104	245.047	0.193838	0.201844	0.00963646	0.921801	0.999796	Galphai
FBgn0001105	504.078	0.384005	0.206193	1.67533	0.195546	0.999796	Gbeta13F
FBgn0001108	221.056	0.0298999	0.209743	0.891881	0.344968	0.999796	DCTN1-p150
FBgn0001112	137.309	-0.245815	0.245469	2.327	0.127147	0.930258	Gld
FBgn0001114	105.074	-0.135567	0.255723	0.0134199	0.907776	0.999796	Glt
FBgn0001122	412.004	0.152293	0.195038	7.6001	0.00583651	0.273906	Galphao
FBgn0001123	266.888	-0.004503	0.202441	0.704362	0.401322	0.999796	Galphas
FBgn0001124	1659.58	0.0548669	0.166686	0.0122043	0.912034	0.999796	Got1
FBgn0001125	698.321	-0.175698	0.181047	8.66536	0.00324315	0.207562	Got2
FBgn0001128	925.395	0.019814	0.172221	0.0523274	0.819062	0.999796	Gpdh1
FBgn0001133	34.2797	-0.110359	0.368983	1.9972	0.15759	0.981239	grau
FBgn0001137	55.4343	-0.0739907	0.308563	1.80687	0.178884	0.999796	grk
FBgn0001139	172.92	0.0564862	0.221438	1.28737	0.256533	0.999796	gro
FBgn0001142	241.876	-0.275941	0.204825	2.5678	0.109059	0.914241	Gs1
FBgn0001145	1308.19	-0.307092	0.191353	3.93293	0.0473493	0.697699	Gs2
FBgn0001149	3272.34	0.216432	0.163744	0.0488505	0.825076	0.999796	GstD1
FBgn0001168	612.595	0.0885396	0.17969	0.754482	0.385061	0.999796	h
FBgn0001169	45.0016	0.0494423	0.331647	0.151952	0.696677	0.999796	H
FBgn0001170	13.0094	-0.0399945	0.553043	0.126946	0.72162	0.999796	H2.0
FBgn0001179	64.4855	0.279235	0.287877	0.125628	0.723009	0.999796	hay
FBgn0001180	30.0436	-0.0877238	0.392552	0.384655	0.535122	0.999796	hb
FBgn0001185	62.149	-0.0954959	0.30344	0.224974	0.635276	0.999796	her
FBgn0001186	1046.71	0.264319	0.194673	0.136379	0.711907	0.999796	Hex-A
FBgn0001187	133.852	0.0804133	0.237619	0.376033	0.539734	0.999796	Hex-C
FBgn0001189	225.832	-0.182432	0.206261	0.981157	0.321913	0.999796	hfw
FBgn0001197	160.739	0.14852	0.226645	2.38251	0.122701	0.927505	His2Av
FBgn0001202	119.688	-0.0440682	0.238981	0.00131087	0.971118	0.999796	hook
FBgn0001206	24.2979	0.0661208	0.418353	0.000750018	0.978152	0.999796	Hmr
FBgn0001208	52.3318	-0.132298	0.337421	0.909563	0.34023	0.999796	Hn
FBgn0001215	442.783	0.284709	0.18664	0.283973	0.594109	0.999796	Hrb98DE
FBgn0001216	19.9984	-0.0288034	0.472711	2.39212	0.121948	0.927505	Hsc70-1
FBgn0001217	15.9981	-0.333877	0.515933	0.345667	0.556576	0.999796	Hsc70-2
FBgn0001218	2491.99	0.176382	0.16443	0.12777	0.720755	0.999796	Hsc70-3
FBgn0001220	492.036	0.129835	0.18948	3.49226	0.0616563	0.76304	Hsc70-5
FBgn0001222	199.561	0.0251191	0.210563	0.417991	0.517941	0.999796	Hsf
FBgn0001223	92.2093	0.61032	0.258699	0.500865	0.47912	0.999796	Hsp22
FBgn0001224	175.153	0.687511	0.215413	3.71456	0.0539399	0.733386	Hsp23
FBgn0001225	216.021	0.285214	0.230173	1.13336	0.287059	0.999796	Hsp26
FBgn0001226	62.4612	0.32889	0.320114	0.00343006	0.953297	0.999796	Hsp27
FBgn0001228	29.207	-0.443365	0.938089	0.0393353	0.842786	0.999796	CG4456
FBgn0001229	6.50516	-0.122712	0.759729	0.098597	0.75352	0.999796	Hsp67Bc
FBgn0001230	70.8661	-0.0262422	0.291426	8.64534	0.00327899	0.208367	Hsp68
FBgn0001233	3213.42	0.167826	0.163237	0.951671	0.329294	0.999796	Hsp83
FBgn0001235	187.555	0.0509399	0.213965	6.17298	0.0129716	0.402165	hth
FBgn0001247	265.163	-0.0558953	0.20029	0.425288	0.51431	0.999796	Ide
FBgn0001248	6338.52	-0.0933247	0.161756	1.98397	0.158973	0.983573	Idh
FBgn0001250	212.43	0.0863879	0.217406	0.000184947	0.989149	0.999796	if
FBgn0001257	166.392	-0.194396	0.220999	0.132345	0.716013	0.999796	ImpL2
FBgn0001258	291.457	-0.0578428	0.20996	0.0277151	0.86778	0.999796	Ldh
FBgn0001276	36.4451	-0.302493	0.367525	0.7581	0.383924	0.999796	ix
FBgn0001280	56.1074	-0.174221	0.320821	0.662921	0.415531	0.999796	janA
FBgn0001285	497.346	-0.387005	0.187189	0.720287	0.39605	0.999796	Jon44E
FBgn0001291	241.147	-0.0595814	0.204328	0.362172	0.547303	0.999796	Jra
FBgn0001296	24.3554	0.333373	0.443165	0.323529	0.569495	0.999796	kar
FBgn0001297	475.762	0.068846	0.188454	0.966239	0.32562	0.999796	kay
FBgn0001301	138.887	0.160966	0.22995	0.335328	0.562538	0.999796	kel
FBgn0001308	404.064	0.0858419	0.199782	4.97561	0.0257072	0.54581	Khc
FBgn0001316	557.173	-0.123392	0.186427	0.0698308	0.791583	0.999796	klar
FBgn0001320	23.72	0.607288	0.509599	0.0523374	0.819045	0.999796	kni
FBgn0001321	26.9306	0.0763552	0.405389	0.0152565	0.901698	0.999796	knk
FBgn0001323	70.6566	0.332651	0.328071	7.46524	0.00629015	0.280787	knrl
FBgn0001324	62.1402	-0.149381	0.295073	1.38118	0.239899	0.999796	kto
FBgn0001330	20.001	-0.0831901	0.455927	2.97733	0.0844385	0.857788	kz
FBgn0001341	49.7188	0.0162448	0.314866	1.09337	0.295725	0.999796	Mybbp1A
FBgn0001404	766.926	0.254827	0.177906	6.67843	0.00975863	0.349749	egh
FBgn0001491	55.8091	-0.187112	0.313842	0.168251	0.681671	0.999796	l(1)10Bb
FBgn0001565	155.524	0.074767	0.223835	0.774253	0.378905	0.999796	Hlc
FBgn0001612	30.3986	0.316939	0.385096	0.171724	0.678584	0.999796	Grip91
FBgn0001624	316.708	0.259991	0.209534	2.2258	0.135722	0.95528	dlg1
FBgn0001941	1460.78	0.143485	0.168311	0.0317217	0.85864	0.999796	ifc
FBgn0001942	4930.16	0.00266049	0.162997	0.132437	0.715918	0.999796	eIF4A
FBgn0001961	260.452	-0.261202	0.208477	2.25327	0.133333	0.949979	Arpc1
FBgn0001965	72.3107	-0.0068136	0.286758	1.46864	0.22556	0.999796	Sos
FBgn0001977	136.694	0.0444875	0.23069	0.0818646	0.774786	0.999796	CIAPIN1
FBgn0001978	105.612	-0.0733297	0.25456	0.218798	0.639958	0.999796	stc
FBgn0001981	81.5774	-0.0375959	0.294785	0.37685	0.539294	0.999796	esg
FBgn0001986	40.8973	0.0890269	0.34123	5.09334	0.0240179	0.539396	Mtr4
FBgn0001987	243.095	-0.114795	0.208969	6.30093	0.0120675	0.392487	Gli
FBgn0001989	217.278	-0.0839937	0.213186	2.82461	0.0928295	0.884843	ND-B17
FBgn0001990	36.667	-0.210464	0.354303	0.125026	0.723646	0.999796	wek
FBgn0001991	83.6387	0.201883	0.266005	0.10117	0.75043	0.999796	Ca-alpha1D
FBgn0001992	1.97589	0.424045	1.23469	0.0936217	0.759622	0.999796	Cyp303a1
FBgn0001994	157.111	0.226527	0.236967	0.0580362	0.809627	0.999796	crp
FBgn0001995	34.3803	-0.0330985	0.36564	0.0445641	0.832808	0.999796	mRpL4
FBgn0002021	61.3093	0.14853	0.294368	0.895277	0.344051	0.999796	l(2)37Bb
FBgn0002022	299.821	0.0112982	0.195782	0.0330308	0.855784	0.999796	Catsup
FBgn0002023	36.6781	0.0855057	0.388769	0.0980382	0.754197	0.999796	Lim3
FBgn0002031	200.239	-0.293085	0.216945	2.32655	0.127184	0.930258	l(2)37Cc
FBgn0002036	22.8179	-0.166172	0.442674	0.682644	0.408678	0.999796	CG10561
FBgn0002044	151.359	-0.244346	0.227334	0.790628	0.37391	0.999796	swm
FBgn0002069	568.473	0.210817	0.181419	0.0216983	0.882893	0.999796	AspRS
FBgn0002121	1161.57	0.0555386	0.17652	0.475701	0.490376	0.999796	l(2)gl
FBgn0002174	31.1563	-0.152936	0.396101	0.287481	0.59184	0.999796	CG5504
FBgn0002183	116.443	0.183459	0.24118	6.20595	0.0127321	0.400786	dre4
FBgn0002283	46.1702	0.0504822	0.336402	0.362212	0.54728	0.999796	l(3)73Ah
FBgn0002284	296.023	-0.0361875	0.196638	0.515701	0.472681	0.999796	Prosbeta6
FBgn0002306	67.6741	-0.0856657	0.300423	0.251869	0.615762	0.999796	sas
FBgn0002354	18.2029	-0.361287	0.495228	0.98277	0.321516	0.999796	l(3)87Df
FBgn0002413	204.061	0.190909	0.232166	0.408708	0.522626	0.999796	dco
FBgn0002431	705.803	0.156327	0.175119	0.523333	0.469423	0.999796	hyd
FBgn0002441	75.3211	-0.0733554	0.284535	3.63166	0.0566904	0.743772	l(3)mbt
FBgn0002466	8.24395	0.146405	0.663823	0.0536523	0.816826	0.999796	sti
FBgn0002521	151.267	-0.151758	0.229951	1.03302	0.309449	0.999796	pho
FBgn0002522	20.5916	0.0797587	0.482726	2.63131	0.104775	0.912329	lab
FBgn0002524	372.223	-0.0565229	0.189227	2.17479e-05	0.996279	0.999796	lace
FBgn0002525	59.185	-0.12605	0.302995	0.10568	0.745117	0.999796	Lam
FBgn0002526	206.725	0.0989391	0.21169	0.133467	0.714864	0.999796	LanA
FBgn0002531	11.4357	0.219146	0.621174	0.793839	0.372942	0.999796	Lcp1
FBgn0002535	4.95533	-0.00339372	1.00727	1.64155	0.200113	0.999796	Lcp4
FBgn0002542	19.1776	-0.202216	0.460873	2.26085	0.132681	0.948026	lds
FBgn0002543	33.9082	0.177703	0.375943	0.0210331	0.884689	0.999796	robo2
FBgn0002552	64.5959	-0.0169018	0.293143	0.519341	0.471123	0.999796	lin
FBgn0002564	126.312	0.0678731	0.236166	0.56716	0.45139	0.999796	Lsp1gamma
FBgn0002565	33.1928	0.136129	0.39762	0.233945	0.628614	0.999796	Lsp2
FBgn0002566	222.469	-0.325742	0.23081	0.391928	0.531288	0.999796	lt
FBgn0002567	158.041	-0.07978	0.22411	1.98312	0.159062	0.983573	Rab32
FBgn0002569	3157.55	0.105826	0.17268	1.87979	0.170358	0.995792	Mal-A2
FBgn0002570	34462.4	0.0572299	0.173	2.05347	0.15186	0.971059	Mal-A1
FBgn0002571	1053.86	-0.468885	0.17167	5.93999	0.0148011	0.42235	Mal-A3
FBgn0002577	6.0566	0.387064	0.823701	0.291449	0.589293	0.999796	m
FBgn0002578	657.775	-0.227978	0.178696	3.06931	0.0797835	0.846973	Kaz-m1
FBgn0002579	2548.75	-0.153413	0.183372	6.93087	0.00847204	0.331482	RpL36
FBgn0002590	4006.69	0.0388981	0.168852	0.377599	0.538891	0.999796	RpS5a
FBgn0002593	3989.51	0.0972567	0.171631	5.3175	0.0211123	0.510087	RpLP1
FBgn0002609	16.2485	0.265021	0.490726	1.69367	0.193117	0.999796	E(spl)m3-HLH
FBgn0002622	3182.33	0.116495	0.163369	2.97888	0.0843578	0.857788	RpS3
FBgn0002626	3876.77	0.00642122	0.172637	2.71547	0.09938	0.90126	RpL32
FBgn0002638	37.679	0.070139	0.358705	0.0502819	0.822573	0.999796	Rcc1
FBgn0002641	228.376	0.157768	0.208743	2.68015	0.101606	0.905106	mal
FBgn0002643	58.394	0.306869	0.323251	0.401529	0.526301	0.999796	mam
FBgn0002645	489.004	-0.00378504	0.19322	0.161391	0.687879	0.999796	Map205
FBgn0002707	17.0433	0.0380865	0.504228	0.0430999	0.835537	0.999796	mei-9
FBgn0002709	25.0656	-0.104652	0.414929	0.402887	0.525602	0.999796	mei-218
FBgn0002715	16.1356	-0.152521	0.495361	0.411661	0.521127	0.999796	mei-S332
FBgn0002719	1868.65	-0.0049963	0.171499	0.787862	0.374747	0.999796	Men
FBgn0002723	88.3222	0.244778	0.265375	0.37068	0.542634	0.999796	Met
FBgn0002732	11.3091	-0.0959606	0.655213	1.184	0.276543	0.999796	E(spl)malpha-BFM
FBgn0002733	13.1509	-0.13605	0.569577	0.000723906	0.978535	0.999796	E(spl)mbeta-HLH
FBgn0002736	71.0346	-0.201692	0.292138	0.547974	0.459147	0.999796	mago
FBgn0002772	1710.5	0.0220571	0.169506	11.8837	0.000566268	0.0707559	Mlc1
FBgn0002773	4187.45	0.0871882	0.1627	7.40547	0.00650257	0.285728	Mlc2
FBgn0002774	116.479	0.0573193	0.241317	3.10288	0.078154	0.846028	mle
FBgn0002775	46.4766	0.0045867	0.323155	0.21687	0.641435	0.999796	msl-3
FBgn0002778	28.2073	-0.331613	0.406917	0.000123354	0.991138	0.999796	mnd
FBgn0002780	404.803	-0.00470073	0.193103	0.129831	0.718608	0.999796	mod
FBgn0002781	142.275	-0.146274	0.257623	5.67281	0.0172298	0.459461	mod(mdg4)
FBgn0002783	96.3006	-0.0885272	0.267568	3.98115	0.0460122	0.695011	mor
FBgn0002787	265.161	-0.097928	0.204097	0.753238	0.385453	0.999796	Rpn8
FBgn0002789	1252.15	0.00856914	0.168948	6.12958	0.0132938	0.403469	Mp20
FBgn0002791	45.7449	-0.0883435	0.339396	0.0330677	0.855704	0.999796	mr
FBgn0002868	19010.9	-0.1411	0.165176	4.70386	0.030095	0.579842	MtnA
FBgn0002869	1904.06	-0.1772	0.166126	1.44849	0.22877	0.999796	MtnB
FBgn0002872	11.2332	-0.00235676	0.581632	0.0217177	0.882841	0.999796	mu2
FBgn0002873	35.5585	-0.423108	0.373698	0.0864537	0.768735	0.999796	mud
FBgn0002878	9.38404	-0.11515	0.647957	1.64971	0.198998	0.999796	mus101
FBgn0002887	33.233	-0.100156	0.369799	0.338332	0.560794	0.999796	mus201
FBgn0002891	34.3673	-0.000731523	0.403906	2.37969	0.122922	0.927505	DNApol-zeta
FBgn0002899	7.9992	-0.381385	0.70675	0.112336	0.7375	0.999796	mus301
FBgn0002901	20.0985	-0.297792	0.466771	0.0142093	0.905115	0.999796	mus304
FBgn0002905	17.9298	0.116707	0.475131	0.126086	0.722525	0.999796	DNApol-theta
FBgn0002906	16.987	-0.129719	0.489213	0.712032	0.39877	0.999796	Blm
FBgn0002914	314.395	-0.212474	0.197843	0.240388	0.623926	0.999796	Myb
FBgn0002921	4643.84	-0.0669494	0.190043	0.585236	0.444267	0.999796	Atpalpha
FBgn0002924	10.3464	-0.140962	0.616289	1.87895	0.170454	0.995792	ncd
FBgn0002930	96.6407	-0.429431	0.28826	5.46083	0.0194474	0.492285	nec
FBgn0002931	13.1965	-0.534436	0.594669	1.14143	0.28535	0.999796	net
FBgn0002932	153.23	0.163977	0.228527	0.017341	0.895233	0.999796	neur
FBgn0002939	812.759	-0.550666	0.175334	3.62005	0.057087	0.743772	ninaD
FBgn0002945	67.0807	-0.0359385	0.300383	0.432259	0.510883	0.999796	nkd
FBgn0002948	9.44494	0.0899493	0.645068	0.333237	0.563759	0.999796	nod
FBgn0002973	218.047	-0.135419	0.209608	0.214547	0.643227	0.999796	numb
FBgn0002985	170.794	-0.0843566	0.220079	1.77918	0.182251	0.999796	odd
FBgn0002989	9.82141	-0.636323	0.675583	0.225707	0.634725	0.999796	okr
FBgn0003002	3.99942	0.402953	0.935726	0.626496	0.428643	0.999796	opa
FBgn0003008	50.7897	0.0677925	0.314196	0.074952	0.784259	0.999796	or
FBgn0003016	62.7884	0.224779	0.300511	0.000144562	0.990407	0.999796	osp
FBgn0003028	31.8874	0.0272775	0.384499	2.54819	0.11042	0.914241	ovo
FBgn0003041	86.8638	-0.0381517	0.263941	0.737145	0.390577	0.999796	pbl
FBgn0003042	35.5992	-0.0643146	0.373585	0.0316654	0.858764	0.999796	Pc
FBgn0003044	56.8394	0.242702	0.303874	0.0191974	0.889802	0.999796	Pcl
FBgn0003048	120.834	0.0215937	0.248852	0.0543359	0.815683	0.999796	pcx
FBgn0003053	275.958	0.0495804	0.203579	4.02039	0.0449534	0.693438	peb
FBgn0003062	29.6693	0.184833	0.391448	0.453665	0.5006	0.999796	Fib
FBgn0003067	500.513	-0.154389	0.190407	0.0711465	0.789675	0.999796	Pepck1
FBgn0003068	18.0154	0.0266205	0.493387	0.0164078	0.898075	0.999796	per
FBgn0003071	336.034	-0.0657369	0.200583	0.636808	0.424869	0.999796	Pfk
FBgn0003074	1085.81	-0.321123	0.174085	7.70199	0.00551601	0.267239	Pgi
FBgn0003076	613.1	-0.0761701	0.184204	0.376914	0.53926	0.999796	Pgm1
FBgn0003079	91.907	0.117658	0.260137	0.0482105	0.826207	0.999796	Raf
FBgn0003082	15.8596	0.0484477	0.502276	0.186978	0.665444	0.999796	phr
FBgn0003090	8.7598	-0.562582	0.777188	0.104627	0.746346	0.999796	pk
FBgn0003091	56.369	0.267612	0.304391	0.0466123	0.829067	0.999796	Pkc53E
FBgn0003093	203.235	0.407768	0.230986	8.15484	0.00429464	0.233212	Pkc98E
FBgn0003116	37.8577	0.262479	0.360552	2.20996	0.137122	0.955797	pn
FBgn0003118	153.033	-0.0695152	0.231242	0.0634514	0.801122	0.999796	pnt
FBgn0003124	17.0783	-0.0650739	0.4932	0.0690247	0.792762	0.999796	polo
FBgn0003129	13.8249	0.29426	0.543337	1.78465	0.181579	0.999796	Poxm
FBgn0003130	1.65196	-0.0974141	1.3555	0.0578561	0.809917	0.999796	Poxn
FBgn0003134	312.631	0.086545	0.199612	2.05074	0.152132	0.971059	Pp1alpha-96A
FBgn0003137	138.906	-0.156719	0.258685	0.0872523	0.7677	0.999796	Ppn
FBgn0003139	122.658	0.168061	0.239095	0.0461634	0.829879	0.999796	PpV
FBgn0003141	120.495	-0.0397509	0.243285	1.30266	0.253728	0.999796	pr
FBgn0003149	824.249	-0.153565	0.175791	0.0235025	0.878158	0.999796	Prm
FBgn0003159	493.451	-0.0633222	0.183952	2.28812	0.130368	0.942013	CG2841
FBgn0003162	61.7614	0.0405076	0.311592	0.0298411	0.862851	0.999796	Pu
FBgn0003165	214.863	0.0562145	0.20779	2.7629	0.0964734	0.893798	pum
FBgn0003169	251.97	0.109999	0.212197	0.117244	0.732043	0.999796	put
FBgn0003175	180.181	-0.0635855	0.229102	3.26334	0.0708448	0.812092	px
FBgn0003187	34.6105	0.105338	0.368449	1.3751	0.240938	0.999796	qua
FBgn0003189	30.9357	-0.207315	0.393189	2.44678	0.117766	0.927087	r
FBgn0003204	100.788	-0.0266256	0.25906	3.11783	0.0774399	0.842064	ras
FBgn0003205	282.256	0.0440392	0.197665	0.600179	0.43851	0.999796	Ras85D
FBgn0003206	233.394	-0.00543378	0.205788	9.16085	0.00247247	0.177227	Ras64B
FBgn0003209	350.245	0.00805446	0.19149	0.833452	0.361276	0.999796	raw
FBgn0003210	96.2065	0.191633	0.255971	0.156001	0.692866	0.999796	rb
FBgn0003218	119.934	0.0574276	0.241017	0.447039	0.503744	0.999796	rdgB
FBgn0003231	2503.17	0.142196	0.16692	4.19184	0.0406191	0.660282	ref(2)P
FBgn0003255	4.88313	-0.239442	0.880376	0.00036325	0.984794	0.999796	rk
FBgn0003256	468.407	-0.00957491	0.18922	1.07919	0.298878	0.999796	rl
FBgn0003257	14.1356	-0.292367	0.55391	0.694389	0.404675	0.999796	r-l
FBgn0003261	949.115	0.116548	0.177782	0.0681091	0.79411	0.999796	Rm62
FBgn0003268	10.7795	0.204469	0.594289	0.0763104	0.782361	0.999796	rod
FBgn0003274	2360.83	0.154912	0.167335	0.0698645	0.791534	0.999796	RpLP2
FBgn0003275	61.1962	0.242978	0.296639	1.49152	0.22198	0.999796	RpII18
FBgn0003277	232.308	-0.0477402	0.206054	0.483458	0.48686	0.999796	RpII215
FBgn0003278	37.0821	0.241985	0.352202	0.159045	0.690037	0.999796	RpI135
FBgn0003279	2158.73	-0.16708	0.168715	0.52058	0.470594	0.999796	RpL4
FBgn0003301	217.441	0.110988	0.213028	0.663935	0.415174	0.999796	rut
FBgn0003302	11.1211	0.216049	0.586022	0.000162594	0.989826	0.999796	rux
FBgn0003308	96.5252	-0.307281	0.264981	0.245469	0.620284	0.999796	ry
FBgn0003310	83.9634	0.328409	0.269311	1.61766	0.203418	0.999796	S
FBgn0003317	124.441	0.151848	0.238688	0.016268	0.898508	0.999796	sax
FBgn0003321	159.141	0.0638252	0.224791	0.279202	0.597224	0.999796	sbr
FBgn0003330	16.2343	-0.232756	0.513858	3.06884	0.0798064	0.846973	Sce
FBgn0003334	118.041	-0.0415349	0.241657	0.38349	0.535741	0.999796	Scm
FBgn0003345	367.661	-0.000741163	0.188713	1.6859	0.194142	0.999796	sd
FBgn0003346	53.9908	-0.227117	0.31321	0.390633	0.531967	0.999796	RanGAP
FBgn0003353	12.1903	-0.499348	0.602612	0.472138	0.492005	0.999796	sei
FBgn0003356	5280.28	-0.561237	0.170398	27.0993	1.93264e-07	0.000157422	Jon99Cii
FBgn0003357	7352.75	-0.521315	0.167373	9.91772	0.00163695	0.137075	Jon99Ciii
FBgn0003358	1524.6	-0.229746	0.170118	1.72047	0.189632	0.999796	Jon99Ci
FBgn0003360	6625.82	-0.0300058	0.163234	3.06797	0.0798492	0.846973	sesB
FBgn0003366	20.2533	0.212463	0.512083	0.971653	0.324268	0.999796	sev
FBgn0003371	550.987	0.27274	0.207465	1.52532	0.216815	0.999796	sgg
FBgn0003380	46.6637	0.0529989	0.328131	2.66347	0.102676	0.908231	Sh
FBgn0003386	88.9553	0.0988975	0.261202	0.652691	0.419152	0.999796	Shaw
FBgn0003388	22.6105	-0.31447	0.458425	0.0174038	0.895045	0.999796	shd
FBgn0003390	89.0586	0.0936735	0.267076	0.317064	0.573377	0.999796	shf
FBgn0003391	239.494	0.114191	0.204114	0.0222883	0.881323	0.999796	shg
FBgn0003392	291.913	0.247807	0.195371	1.33575	0.247784	0.999796	shi
FBgn0003396	451.305	0.1612	0.186981	5.54406e-05	0.994059	0.999796	shn
FBgn0003401	5.96962	0.299853	0.757835	0.167626	0.682231	0.999796	shu
FBgn0003410	91.4899	0.0709579	0.260618	0.313754	0.575386	0.999796	sina
FBgn0003415	217.596	0.328775	0.222157	1.58385	0.208207	0.999796	skd
FBgn0003416	90.5498	0.24676	0.259357	0.82358	0.364136	0.999796	sl
FBgn0003423	206.635	0.0363614	0.214475	2.0555	0.151658	0.971059	slgA
FBgn0003429	97.6434	-0.0206514	0.254798	1.49746	0.221063	0.999796	slo
FBgn0003435	138.473	-0.399202	0.235753	0.733171	0.391857	0.999796	sm
FBgn0003444	50.1723	-0.109649	0.322422	0.448221	0.503181	0.999796	smo
FBgn0003447	27.5839	-0.00584451	0.427305	0.107021	0.743561	0.999796	sn
FBgn0003449	100.92	0.0209198	0.255574	0.6089	0.435202	0.999796	snf
FBgn0003459	46.0944	0.251033	0.336673	0.852864	0.355743	0.999796	stwl
FBgn0003460	9.96688	-0.0654188	0.633073	0.00997281	0.920452	0.999796	so
FBgn0003462	1424.38	-0.00213109	0.167992	1.01793	0.31301	0.999796	Sod1
FBgn0003463	90.1001	0.256118	0.289929	2.09464	0.147817	0.965339	sog
FBgn0003464	55.4781	0.017169	0.324564	0.868501	0.351371	0.999796	sol
FBgn0003475	254.805	0.000922734	0.220413	0.432649	0.510692	0.999796	spir
FBgn0003479	11.5623	0.101236	0.588871	0.262075	0.608698	0.999796	spn-A
FBgn0003483	7.56419	-0.0505835	0.682678	1.05286	0.304848	0.999796	spn-E
FBgn0003495	42.2436	0.00136159	0.337918	2.26484	0.13234	0.947099	spz
FBgn0003499	4.00313	-0.313619	1.00033	0.0471432	0.828111	0.999796	sr
FBgn0003502	69.4832	0.00906267	0.282971	0.0832682	0.772916	0.999796	Btk29A
FBgn0003507	25.1568	0.111876	0.423611	0.203254	0.652107	0.999796	srp
FBgn0003511	15.1659	0.0163711	0.538147	2.13775	0.143713	0.963289	Sry-beta
FBgn0003512	24.3493	-0.188943	0.424464	3.52808	0.0603376	0.758239	Sry-delta
FBgn0003514	679.114	-0.0213122	0.179595	0.791019	0.373792	0.999796	sqh
FBgn0003515	21.2733	-0.429492	0.562166	0.0153836	0.901291	0.999796	st
FBgn0003517	2432.43	-0.344888	0.164721	21.6738	3.2318e-06	0.00152405	sta
FBgn0003520	229.614	0.0525747	0.204742	1.64031	0.200283	0.999796	stau
FBgn0003557	502.494	-0.0264843	0.182284	0.16468	0.684884	0.999796	Su(dx)
FBgn0003559	103.75	0.111158	0.249665	8.94483e-05	0.992454	0.999796	su(f)
FBgn0003567	89.5961	-0.117287	0.261029	0.920057	0.33746	0.999796	su(Hw)
FBgn0003575	117.649	0.00167995	0.241939	1.71317	0.190575	0.999796	su(sable)
FBgn0003598	53.9328	-0.0193221	0.310844	0.13982	0.70846	0.999796	Su(var)3-7
FBgn0003607	205.505	-0.110968	0.216381	2.52355	0.112158	0.916034	Su(var)205
FBgn0003612	122.637	0.0431714	0.236491	0.975784	0.323242	0.999796	Su(var)2-10
FBgn0003638	188.082	-0.137748	0.218697	2.46008	0.116773	0.926427	su(w[a])
FBgn0003651	27.2978	0.0213943	0.416617	0.120858	0.728106	0.999796	svp
FBgn0003654	211.216	-0.104136	0.213776	0.0179064	0.893549	0.999796	sw
FBgn0003656	267.297	0.0121325	0.201041	4.02272	0.0448913	0.693438	sws
FBgn0003660	774.444	0.00142628	0.183588	3.35843	0.0668616	0.78734	Syb
FBgn0003676	249.451	0.121993	0.213689	1.19615	0.274093	0.999796	CCT1
FBgn0003687	27.7707	0.34572	0.400659	0.546499	0.459752	0.999796	Tbp
FBgn0003701	7.80353	-0.182011	0.694953	0.00101483	0.974587	0.999796	thr
FBgn0003710	5.57791	-0.537978	0.82524	0.272128	0.601908	0.999796	tipE
FBgn0003714	57.1815	-0.0581744	0.302953	0.0828053	0.773531	0.999796	tko
FBgn0003716	482.249	-0.0706147	0.182767	0.0493256	0.824241	0.999796	tkv
FBgn0003721	2103.48	-0.089022	0.165828	1.67698	0.195326	0.999796	Tm1
FBgn0003731	150.695	-0.0840388	0.227018	0.375313	0.540123	0.999796	Egfr
FBgn0003741	28.1886	0.367306	0.392241	0.00190742	0.965164	0.999796	tra
FBgn0003742	65.333	-0.00248245	0.291135	0.00759873	0.930536	0.999796	tra2
FBgn0003744	160.778	-0.0549783	0.222422	0.226987	0.633767	0.999796	trc
FBgn0003748	2782.53	0.251162	0.169432	2.16867	0.140848	0.958937	Treh
FBgn0003862	373.801	0.174412	0.188171	0.795482	0.372448	0.999796	trx
FBgn0003863	23990	-0.345938	0.161094	3.57811	0.0585458	0.751533	alphaTry
FBgn0003866	32.0673	-0.345206	0.391991	0.166081	0.683618	0.999796	tsh
FBgn0003867	35.3814	0.544136	0.391371	0.124766	0.723922	0.999796	tsl
FBgn0003870	309.461	0.225092	0.198055	0.539243	0.462747	0.999796	ttk
FBgn0003882	92.1562	0.199401	0.256581	0.110117	0.740011	0.999796	tub
FBgn0003884	1302.85	-0.250501	0.170939	6.19843	0.0127864	0.400786	alphaTub84B
FBgn0003885	107.83	-0.34889	0.250269	3.45778	0.0629546	0.766524	alphaTub84D
FBgn0003888	114.218	-0.113388	0.264467	0.384391	0.535263	0.999796	betaTub60D
FBgn0003890	325.832	-0.197209	0.198718	4.88276	0.0271262	0.561158	betaTub97EF
FBgn0003891	772.544	0.138227	0.173832	0.117028	0.732281	0.999796	tud
FBgn0003892	99.3461	-0.0786042	0.2698	0.0192555	0.889636	0.999796	ptc
FBgn0003896	32.6911	0.463129	0.427882	0.104188	0.74686	0.999796	tup
FBgn0003900	6.45173	-0.491322	0.832607	7.57825e-05	0.993054	0.999796	twi
FBgn0003941	4450.21	-0.088622	0.177891	1.66172	0.197371	0.999796	RpL40
FBgn0003942	5245.02	-0.0588841	0.173498	0.28794	0.591544	0.999796	RpS27A
FBgn0003943	3297.61	0.00626341	0.171773	2.90738	0.0881748	0.872141	Ubi-p63E
FBgn0003944	10.6903	0.233141	0.58892	0.0450802	0.831857	0.999796	Ubx
FBgn0003961	213.004	-1.03415	0.683181	0.344043	0.557505	0.999796	Uro
FBgn0003963	23.6843	-0.16685	0.446585	2.2483	0.133761	0.949979	ush
FBgn0003964	61.7048	0.0802619	0.298478	0.298993	0.584514	0.999796	usp
FBgn0003965	10.3001	-0.268591	0.62987	0.220506	0.638655	0.999796	v
FBgn0003969	159.601	0.176118	0.227467	0.340399	0.559599	0.999796	vap
FBgn0003977	33.0631	-0.26151	0.382406	1.75986	0.184641	0.999796	vir
FBgn0003978	13.3817	-0.00474373	0.54481	4.52254	0.0334511	0.609207	vls
FBgn0003984	34.4511	0.304195	0.376928	0.364937	0.545777	0.999796	vn
FBgn0003996	14.2595	-0.50288	0.580479	0.0287853	0.865276	0.999796	w
FBgn0003997	43.0474	0.293682	0.348695	1.1215	0.289595	0.999796	hid
FBgn0004003	25.9947	-0.91945	0.519413	0.505626	0.477038	0.999796	wbl
FBgn0004047	19.4154	-0.0226315	0.485751	3.06311	0.0800883	0.846973	Yp3
FBgn0004049	149.035	0.168809	0.231279	0.00503358	0.943439	0.999796	yrt
FBgn0004050	37.159	-0.0861541	0.367197	0.318313	0.572623	0.999796	z
FBgn0004055	58.0046	-0.103216	0.300313	0.0769305	0.781501	0.999796	uzip
FBgn0004057	539.438	-0.208882	0.192477	6.48971	0.0108501	0.373941	Zw
FBgn0004066	199.316	0.146582	0.211625	0.374506	0.540558	0.999796	Prosalpha4
FBgn0004087	34.3483	-0.125767	0.403159	0.473192	0.491522	0.999796	Dhfr
FBgn0004101	34.5855	-0.0400505	0.372828	0.104704	0.746256	0.999796	bs
FBgn0004103	932.922	0.105573	0.172217	4.86601	0.0273908	0.561158	Pp1-87B
FBgn0004106	5.89831	-0.332059	0.834753	0.0221511	0.881686	0.999796	Cdk1
FBgn0004107	13.716	0.0603975	0.538009	0.00022719	0.987974	0.999796	Cdk2
FBgn0004108	19.6567	0.226493	0.471102	0.631196	0.426917	0.999796	Nrt
FBgn0004117	1485.84	0.0735612	0.173793	0.0636676	0.80079	0.999796	Tm2
FBgn0004118	1.77247	0.441966	1.34066	0.0955062	0.75729	0.999796	nAChRbeta2
FBgn0004132	45.8293	-0.0700106	0.331726	0.731683	0.392338	0.999796	boca
FBgn0004133	38.2759	-0.010243	0.372849	1.20976	0.271379	0.999796	blow
FBgn0004167	2837.98	0.102459	0.170726	8.09921	0.00442845	0.236414	kst
FBgn0004169	1810.19	-0.0148013	0.166347	0.704005	0.401441	0.999796	up
FBgn0004177	1041.38	0.0782363	0.176696	1.8777	0.170596	0.995792	mts
FBgn0004179	687.797	0.15475	0.178729	1.56397	0.211085	0.999796	Csp
FBgn0004181	3960.66	-1.88778	0.670961	0.15531	0.693512	0.999796	Ebp
FBgn0004197	16.5065	-0.0058896	0.503367	0.0188735	0.89073	0.999796	Ser
FBgn0004198	29.2573	-0.0427207	0.406127	0.450511	0.502092	0.999796	ct
FBgn0004227	194.829	-0.011293	0.213064	0.0283249	0.866347	0.999796	nonA
FBgn0004228	943.921	-0.177921	0.184556	2.64672	0.103764	0.91074	mex1
FBgn0004237	298.975	0.140295	0.199473	0.037375	0.846703	0.999796	Hrb87F
FBgn0004240	221.802	-0.8904	0.271725	3.02898	0.0817894	0.848186	DptA
FBgn0004242	26.5582	0.00909724	0.407046	0.724695	0.394608	0.999796	Syt1
FBgn0004244	6.29112	-0.247668	0.784014	0.432662	0.510685	0.999796	Rdl
FBgn0004359	19.4782	0.242016	0.484408	0.0213516	0.883825	0.999796	T48
FBgn0004362	227.646	0.0925869	0.20515	2.2051	0.137555	0.955797	HmgD
FBgn0004363	1613.6	-0.119749	0.168292	0.0449917	0.832019	0.999796	porin
FBgn0004364	47.3	-0.0202782	0.339706	0.282878	0.594821	0.999796	18w
FBgn0004368	124.749	0.23005	0.264845	2.05643	0.151565	0.971059	Ptp4E
FBgn0004369	250.785	0.158967	0.20138	2.05431	0.151776	0.971059	Ptp99A
FBgn0004370	150.563	0.226839	0.242098	0.244709	0.620826	0.999796	Ptp10D
FBgn0004373	559.65	-0.00795774	0.18549	0.0607591	0.8053	0.999796	fwd
FBgn0004374	23.7658	0.010516	0.428377	1.60936	0.204581	0.999796	neb
FBgn0004378	19.7636	0.11293	0.460517	0.037298	0.84686	0.999796	Klp61F
FBgn0004379	6.78822	-0.570823	0.751386	0.457241	0.498916	0.999796	Klp67A
FBgn0004380	95.2851	-0.119155	0.25498	0.135994	0.712296	0.999796	Klp64D
FBgn0004381	39.557	-0.200628	0.35046	0.021335	0.88387	0.999796	Klp68D
FBgn0004387	194.014	0.110689	0.217189	0.70554	0.400928	0.999796	Klp98A
FBgn0004390	111.69	0.20761	0.242768	0.0662234	0.796917	0.999796	RasGAP1
FBgn0004391	34.4179	0.036259	0.372907	0.61051	0.434596	0.999796	shtd
FBgn0004394	27.5527	-0.0918075	0.419715	2.31885	0.127815	0.931832	pdm2
FBgn0004395	162.926	0.0845625	0.219422	1.39555	0.23747	0.999796	unk
FBgn0004396	208.018	0.164039	0.220822	4.4594	0.0347098	0.620758	CrebA
FBgn0004397	102.726	-0.00905685	0.261534	0.136919	0.711363	0.999796	Vinc
FBgn0004401	317.329	-0.0942979	0.200607	5.50816	0.0189279	0.490579	Pep
FBgn0004403	1614.51	0.316101	0.166689	0.0384301	0.844582	0.999796	RpS14a
FBgn0004404	1420.01	0.0437614	0.175126	1.03704	0.308512	0.999796	RpS14b
FBgn0004406	8.42643	-0.230384	0.67895	0.0828476	0.773475	0.999796	tam
FBgn0004407	52.9082	-0.109507	0.317022	0.0155179	0.900863	0.999796	DNApol-gamma35
FBgn0004419	406.192	-0.0997717	0.191221	0.0398779	0.84172	0.999796	me31B
FBgn0004425	1234.16	-0.6201	0.182566	21.4579	3.61686e-06	0.00162035	LysB
FBgn0004426	605.507	-0.192425	0.218908	2.41647	0.120065	0.927393	LysC
FBgn0004427	3218.56	-0.303421	0.168962	19.0869	1.24896e-05	0.00385887	LysD
FBgn0004428	164.07	0.182628	0.234341	9.50923	0.00204441	0.154226	LysE
FBgn0004429	280.973	0.122057	0.201499	28.5044	9.34853e-08	8.77682e-05	LysP
FBgn0004431	134.622	0.217358	0.230638	0.635804	0.425234	0.999796	LysX
FBgn0004432	2122.1	-0.0425879	0.171504	3.40872	0.0648528	0.775062	Cyp1
FBgn0004435	233.199	0.0162238	0.212671	5.02923	0.024923	0.541788	Galphaq
FBgn0004436	880.439	-0.104172	0.18973	2.35117	0.125189	0.929047	Ubc6
FBgn0004449	128.291	0.276059	0.235527	0.0108275	0.917126	0.999796	Ten-m
FBgn0004456	216.424	0.10124	0.208556	0.66377	0.415232	0.999796	mew
FBgn0004463	39.0864	0.127517	0.347578	0.531947	0.465789	0.999796	RpIII128
FBgn0004465	51.9705	-0.0861889	0.325011	0.379797	0.537712	0.999796	Su(P)
FBgn0004507	816.003	-0.300576	0.176528	2.1391	0.143586	0.963289	GlyP
FBgn0004509	306.21	0.133983	0.195571	0.319959	0.571633	0.999796	Fur1
FBgn0004510	22.7612	0.142528	0.428263	0.0751539	0.783975	0.999796	Ets97D
FBgn0004512	725.761	-0.237756	0.177676	4.21824	0.0399916	0.660282	Mdr49
FBgn0004513	35.0172	-0.222026	0.417101	0.145605	0.702771	0.999796	Mdr65
FBgn0004552	259.544	-0.0234184	0.212574	1.56343	0.211163	0.999796	Akh
FBgn0004556	20.4951	0.398651	0.456778	0.0105841	0.918059	0.999796	Dbp73D
FBgn0004569	19.4005	0.0978479	0.462177	0.0350948	0.851397	0.999796	aos
FBgn0004573	10.44	0.351263	0.617265	1.70543	0.191579	0.999796	5-HT7
FBgn0004574	238.834	-0.206337	0.21251	4.71455	0.0299084	0.579842	Rop
FBgn0004575	12.4213	0.541635	0.560746	0.176723	0.674205	0.999796	Syn
FBgn0004577	2.68202	-0.201546	1.14921	0.0994794	0.752455	0.999796	Pxd
FBgn0004580	341.394	-0.250158	0.194703	1.82464	0.176762	0.999796	Cbp53E
FBgn0004583	135.497	0.00106049	0.236373	1.16384	0.28067	0.999796	ex
FBgn0004584	36.495	0.0805992	0.352688	0.000661405	0.979482	0.999796	Rrp1
FBgn0004587	359.527	0.0795732	0.192053	0.000260022	0.987134	0.999796	B52
FBgn0004595	41.171	0.162897	0.343804	1.0249	0.31136	0.999796	pros
FBgn0004597	36.0042	-0.0450293	0.369458	0.302577	0.582271	0.999796	CycC
FBgn0004598	84.0534	0.199933	0.274047	2.04534	0.152673	0.972744	Fur2
FBgn0004606	16.6288	0.171376	0.515448	0.449974	0.502347	0.999796	zfh1
FBgn0004607	72.512	-0.0913888	0.279265	0.00505911	0.943296	0.999796	zfh2
FBgn0004611	198.317	0.22115	0.222177	0.28605	0.592763	0.999796	Plc21C
FBgn0004620	39.2258	0.152029	0.348097	0.427829	0.513056	0.999796	GluRIIA
FBgn0004622	33.2859	0.411091	0.391976	0.688223	0.406769	0.999796	TkR99D
FBgn0004629	871.536	0.151835	0.17267	1.48196	0.223469	0.999796	Cys
FBgn0004635	13.9796	-0.0619568	0.556779	3.39493	0.065397	0.776254	rho
FBgn0004636	489.198	0.254558	0.190716	9.80529	0.0017401	0.14057	Rap1
FBgn0004638	391.793	-0.0505278	0.192849	0.601151	0.438139	0.999796	drk
FBgn0004643	35.2868	-0.0862143	0.378087	0.572533	0.449254	0.999796	Zw10
FBgn0004644	40.476	-0.374263	0.369438	0.150501	0.698057	0.999796	hh
FBgn0004646	153.173	0.0857592	0.228701	1.7242	0.189153	0.999796	ogre
FBgn0004647	22.1819	0.189818	0.444214	0.00038113	0.984424	0.999796	N
FBgn0004648	488.604	0.0279014	0.187883	0.11645	0.732918	0.999796	svr
FBgn0004652	46.5852	-0.0376454	0.331838	2.06949	0.150272	0.968649	fru
FBgn0004654	365.511	-0.381556	0.194188	1.72705	0.188789	0.999796	Pgd
FBgn0004655	67.8912	-0.0343266	0.286693	0.108165	0.742243	0.999796	wapl
FBgn0004656	260.357	0.265489	0.200597	2.8792	0.0897303	0.874841	fs(1)h
FBgn0004657	667.328	0.108168	0.177844	0.450845	0.501934	0.999796	mys
FBgn0004687	1374.87	-0.0733985	0.180071	1.23458	0.266519	0.999796	Mlc-c
FBgn0004698	151.693	-0.0123442	0.223966	2.59534	0.107179	0.914241	Xpc
FBgn0004795	73.5585	0.367023	0.313414	0.468675	0.493598	0.999796	retn
FBgn0004797	147.744	0.098329	0.24092	0.73619	0.390884	0.999796	mdy
FBgn0004811	39.7419	-0.238982	0.358408	0.410224	0.521856	0.999796	fs(2)ltoPP43
FBgn0004828	839.509	0.223447	0.177039	1.40154	0.236467	0.999796	His3.3B
FBgn0004832	6.27354	0.49874	0.794723	0.0322464	0.857488	0.999796	Xpac
FBgn0004837	17.3676	0.106289	0.479501	0.53683	0.46375	0.999796	Su(H)
FBgn0004838	1568.09	0.320728	0.183809	1.51016	0.219115	0.999796	Hrb27C
FBgn0004839	27.0105	0.0566456	0.424431	0.216313	0.641864	0.999796	otk
FBgn0004842	34.0006	-0.0991738	0.381959	0.143253	0.705069	0.999796	RYa-R
FBgn0004852	149.206	0.110759	0.229321	0.189507	0.663327	0.999796	Ac76E
FBgn0004855	46.9334	-0.241406	0.332106	1.08941	0.296601	0.999796	RpII15
FBgn0004856	73.6024	-0.000436836	0.294285	0.154373	0.694391	0.999796	Bx42
FBgn0004858	60.1993	0.0946527	0.300882	0.429556	0.512207	0.999796	elB
FBgn0004859	90.8453	-0.128163	0.262514	0.377422	0.538986	0.999796	ci
FBgn0004860	30.4218	-0.0147749	0.384327	1.08401	0.297803	0.999796	ph-d
FBgn0004861	60.9551	-0.0277105	0.30196	1.30806	0.252745	0.999796	ph-p
FBgn0004862	13.219	0.198728	0.619342	1.04035	0.307739	0.999796	bap
FBgn0004864	100.372	0.158067	0.271084	0.00724481	0.932169	0.999796	hop
FBgn0004865	13.4692	-0.0400352	0.55582	1.20823	0.271683	0.999796	Eip78C
FBgn0004867	1572.58	-0.262528	0.16908	0.0537713	0.816626	0.999796	RpS2
FBgn0004868	658.738	0.0179489	0.179709	0.456718	0.499162	0.999796	Gdi
FBgn0004870	10.7408	-0.276377	0.627034	0.777129	0.378021	0.999796	bab1
FBgn0004875	96.0277	0.114012	0.264053	0.0442665	0.833359	0.999796	enc
FBgn0004876	453.678	-0.0184464	0.184088	1.96071	0.161437	0.990582	cdi
FBgn0004885	26.0809	-0.323868	0.439736	0.00358382	0.952263	0.999796	tok
FBgn0004888	391.435	-0.197345	0.190352	0.0377444	0.845957	0.999796	Scsalpha1
FBgn0004889	801.456	0.0171582	0.173845	4.11857	0.0424149	0.676223	tws
FBgn0004892	12.8523	-0.165118	0.567509	0.568532	0.450843	0.999796	sob
FBgn0004893	145.812	0.201643	0.227004	0.814216	0.366877	0.999796	bowl
FBgn0004895	2.38247	0.350639	1.16492	0.0035756	0.952318	0.999796	FoxL1
FBgn0004901	52.8324	0.17457	0.31702	0.104332	0.746692	0.999796	Prat
FBgn0004903	106.226	0.125842	0.248013	0.0285155	0.865903	0.999796	Rb97D
FBgn0004907	3853.06	-0.0782943	0.166571	0.279275	0.597177	0.999796	14-3-3zeta
FBgn0004908	26.7454	-0.143081	0.407627	0.0803281	0.776853	0.999796	Arl2
FBgn0004910	428.768	-0.0211112	0.18603	2.39378	0.121819	0.927505	Eip63F-1
FBgn0004913	47.1287	0.239769	0.327448	4.706	0.0300574	0.579842	Gnf1
FBgn0004914	346.35	0.137966	0.202272	3.26797	0.0706451	0.812092	Hnf4
FBgn0004915	75.6322	0.0951428	0.277031	0.00605422	0.93798	0.999796	TfIIB
FBgn0004919	80.5574	-0.0934449	0.277903	0.0285095	0.865917	0.999796	gol
FBgn0004921	885.091	-0.135486	0.182363	3.01075	0.0827139	0.850106	Ggamma1
FBgn0004924	320.318	0.190391	0.192874	0.288036	0.591482	0.999796	Top1
FBgn0004926	427.932	0.0451699	0.187703	0.24077	0.62365	0.999796	eIF2beta
FBgn0005198	87.5022	-0.241627	0.270613	2.19891	0.138108	0.955797	gig
FBgn0005278	578.346	-0.0456809	0.18066	0.175155	0.675571	0.999796	Sam-S
FBgn0005322	140.494	-0.224419	0.234518	0.0923934	0.761156	0.999796	nmd
FBgn0005355	21.1111	0.103367	0.456942	0.106942	0.743653	0.999796	Su(fu)
FBgn0005386	104.072	0.0808382	0.248381	1.95628	0.161912	0.990582	ash1
FBgn0005411	198.758	0.108735	0.212489	0.254617	0.613843	0.999796	U2af50
FBgn0005427	155.343	0.160633	0.225328	0.424399	0.51475	0.999796	ewg
FBgn0005533	3986.98	-0.0254571	0.172283	2.0011	0.157185	0.980083	RpS17
FBgn0005536	509.226	0.131404	0.181342	0.887318	0.346205	0.999796	Mbs
FBgn0005564	20.1575	-0.0415349	0.488706	0.308569	0.578559	0.999796	Shal
FBgn0005585	1437.31	-0.11885	0.168436	0.800763	0.370865	0.999796	Calr
FBgn0005586	31.9236	-0.0599038	0.381106	1.21964	0.269432	0.999796	Rab3
FBgn0005593	3139.12	0.0872619	0.165918	0.744301	0.388287	0.999796	RpL7
FBgn0005596	24.2501	-0.33819	0.433318	2.36132	0.124377	0.927855	yem
FBgn0005612	197.222	0.0160979	0.212842	6.87928	0.00872009	0.333897	Sox14
FBgn0005614	6.88138	-0.101293	0.760763	0.452308	0.501241	0.999796	trpl
FBgn0005616	66.1387	0.137479	0.29744	0.112999	0.736756	0.999796	msl-2
FBgn0005617	116.099	0.180637	0.238869	1.63467	0.201058	0.999796	msl-1
FBgn0005624	18.695	-0.0464775	0.466221	0.667184	0.414035	0.999796	Psc
FBgn0005626	218.574	0.253553	0.261057	0.182918	0.668878	0.999796	ple
FBgn0005631	82.5173	0.365722	0.26571	0.107084	0.743488	0.999796	robo1
FBgn0005632	736.913	0.139142	0.183334	2.71815	0.0992131	0.900658	faf
FBgn0005633	15.4758	-0.36082	0.604781	3.22921	0.0723354	0.822666	fln
FBgn0005636	7.62268	0.315069	0.767434	0.445573	0.504445	0.999796	nvy
FBgn0005638	2.45643	-0.26948	1.16375	0.145847	0.702536	0.999796	slbo
FBgn0005640	201.074	-0.0391597	0.210105	0.538221	0.463171	0.999796	Eip63E
FBgn0005642	42.3528	-0.268823	0.343665	1.36827	0.242109	0.999796	wdn
FBgn0005648	111.091	0.172577	0.245241	3.77342	0.0520732	0.720024	Pabp2
FBgn0005649	235.645	0.0835915	0.208107	1.97885	0.159512	0.985672	Rox8
FBgn0005654	8.81794	-0.549915	0.671378	0.774201	0.378921	0.999796	Orc3
FBgn0005655	22.6357	0.0218595	0.435861	1.42421	0.232713	0.999796	PCNA
FBgn0005659	44.9661	0.359636	0.339626	0.417352	0.518261	0.999796	Ets98B
FBgn0005660	25.4703	-0.0819872	0.431334	1.26664	0.260398	0.999796	Ets21C
FBgn0005664	368.197	0.219952	0.193498	2.08085	0.149157	0.966338	Crys
FBgn0005666	3079.36	0.0671047	0.164026	0.508765	0.475674	0.999796	bt
FBgn0005670	86.009	-0.532013	0.282222	0.044509	0.83291	0.999796	Cyp4d1
FBgn0005671	4665.29	-0.126833	0.163245	0.139494	0.708785	0.999796	Vha55
FBgn0005672	226.363	0.0834496	0.20668	0.925036	0.336156	0.999796	spi
FBgn0005674	227.567	-0.0395274	0.205998	3.89848	0.0483299	0.700705	GluProRS
FBgn0005677	7.91607	0.097819	0.700188	0.0646458	0.799298	0.999796	dac
FBgn0005683	5.39022	0.104208	0.809966	0.113023	0.736728	0.999796	pie
FBgn0005694	170.945	0.106589	0.217832	0.164174	0.685342	0.999796	Aef1
FBgn0005695	63.8243	0.0950315	0.296122	0.45523	0.499862	0.999796	gcl
FBgn0005696	5.18354	-0.256375	0.839225	0.0545224	0.815373	0.999796	DNApol-alpha73
FBgn0005771	83.3112	0.166045	0.287039	0.0603524	0.80594	0.999796	noc
FBgn0005777	198.056	-0.0151545	0.213932	0.240899	0.623558	0.999796	PpD3
FBgn0008635	237.251	-0.402785	0.208708	0.36599	0.545198	0.999796	betaCOP
FBgn0010014	6.18987	-0.21374	0.772726	0.135645	0.71265	0.999796	CanB
FBgn0010015	24.0145	0.403072	0.435296	0.141997	0.706303	0.999796	CanA1
FBgn0010019	3670.2	-0.624058	0.863102	1.54274	0.214211	0.999796	Cyp4g1
FBgn0010038	571.557	0.802162	0.191617	0.759036	0.383631	0.999796	GstD2
FBgn0010039	36.5399	-0.0288865	0.372323	0.0202	0.88698	0.999796	GstD3
FBgn0010040	51.8415	0.501112	0.326967	0.65918	0.41685	0.999796	GstD4
FBgn0010041	596.265	0.667181	0.192417	0.20733	0.648868	0.999796	GstD5
FBgn0010042	7.95472	0.45779	0.698252	0.54364	0.460928	0.999796	GstD6
FBgn0010043	147.119	0.138945	0.231734	0.0746641	0.784663	0.999796	GstD7
FBgn0010044	237.77	0.235407	0.233636	3.40811	0.0648769	0.775062	GstD8
FBgn0010051	243.945	0.107738	0.207867	0.850943	0.356286	0.999796	Itp-r83A
FBgn0010053	1175.57	0.239971	0.170932	0.00682298	0.934169	0.999796	Jheh1
FBgn0010078	2240.73	0.0065831	0.179552	5.56475	0.0183256	0.481251	RpL23
FBgn0010100	2496.6	-0.31274	0.164492	5.96706	0.0145756	0.419926	mAcon1
FBgn0010105	35.4034	0.00766916	0.369458	0.141226	0.707065	0.999796	comm
FBgn0010113	236.435	0.252604	0.205631	1.38925	0.238532	0.999796	hdc
FBgn0010173	222.599	-0.0179224	0.205958	0.054584	0.815271	0.999796	RpA-70
FBgn0010194	6.27119	-0.118613	0.747822	1.56862	0.210407	0.999796	Wnt5
FBgn0010198	3063.13	-0.100514	0.177959	0.327848	0.566929	0.999796	RpS15Aa
FBgn0010213	216.188	0.0734798	0.208733	5.35665	0.0206434	0.506753	Sod2
FBgn0010215	362.053	-0.038574	0.192487	0.0110628	0.916233	0.999796	alpha-Cat
FBgn0010217	5487.95	-0.180772	0.164823	0.0280766	0.866929	0.999796	ATPsynbeta
FBgn0010220	36.1735	0.106449	0.366846	0.319754	0.571756	0.999796	Dbp45A
FBgn0010222	70.5158	0.173729	0.287264	0.435442	0.509331	0.999796	Nmdmc
FBgn0010223	280.779	0.00246158	0.197484	1.62368	0.20258	0.999796	Galphaf
FBgn0010225	555.451	0.00664424	0.181232	0.100882	0.750774	0.999796	Gel
FBgn0010226	413.274	0.199465	0.195044	0.540392	0.46227	0.999796	GstS1
FBgn0010228	567.312	-0.0102851	0.183729	2.5594	0.10964	0.914241	HmgZ
FBgn0010235	296.033	-0.0297865	0.197952	0.0055264	0.94074	0.999796	Klc
FBgn0010238	151.046	0.246385	0.258486	0.579415	0.446542	0.999796	Lac
FBgn0010241	1375.36	-0.171889	0.170344	0.00354283	0.952537	0.999796	Mdr50
FBgn0010246	2613.15	-0.335232	0.16433	7.67238	0.00560725	0.267239	Myo61F
FBgn0010247	157.034	-0.0747087	0.234871	0.157622	0.691355	0.999796	Parp
FBgn0010258	3.26051	-0.977621	1.09656	0.196165	0.657834	0.999796	Rbp4
FBgn0010263	158.15	-0.0196143	0.223842	2.10559	0.146762	0.964775	Rbp9
FBgn0010265	3695.38	-0.12881	0.187748	0.000158222	0.989964	0.999796	RpS13
FBgn0010269	63.9774	0.092556	0.305159	0.251749	0.615846	0.999796	Dsor1
FBgn0010278	74.7058	0.217823	0.274643	1.07457	0.299915	0.999796	Ssrp
FBgn0010280	183.489	0.088817	0.221188	0.304217	0.58125	0.999796	Taf4
FBgn0010282	112.289	0.0128753	0.246878	0.195404	0.658456	0.999796	TfIIFalpha
FBgn0010287	11.9227	0.0947297	0.564218	0.00263683	0.959047	0.999796	Trf
FBgn0010288	251.067	-0.0635826	0.205661	0.607135	0.435868	0.999796	Uch
FBgn0010292	47.8471	0.291418	0.322294	0.128084	0.720427	0.999796	bys
FBgn0010300	107.342	0.300593	0.244117	3.09667e-06	0.998596	0.999796	brat
FBgn0010303	114.342	0.119247	0.246496	0.243659	0.621576	0.999796	hep
FBgn0010309	16.9338	-0.567744	0.528453	0.772671	0.379392	0.999796	pigeon
FBgn0010313	100.717	0.738876	0.296217	2.42814	0.119174	0.927393	corto
FBgn0010314	3.62243	-0.619398	1.01217	0.0139137	0.906102	0.999796	Cks30A
FBgn0010315	53.4082	0.0827793	0.306167	0.000198548	0.988758	0.999796	CycD
FBgn0010316	63.8401	-0.0185564	0.304704	0.20187	0.653216	0.999796	dap
FBgn0010328	163.8	-0.149593	0.22307	0.969856	0.324716	0.999796	woc
FBgn0010333	255.232	0.103128	0.199642	0.63509	0.425494	0.999796	Rac1
FBgn0010339	104.848	-0.0121463	0.246667	0.436944	0.508601	0.999796	128up
FBgn0010340	29.6619	0.0511656	0.39535	0.129078	0.71939	0.999796	140up
FBgn0010341	774.762	0.093919	0.174173	5.03704	0.0248108	0.541788	Cdc42
FBgn0010342	27.0964	0.0356203	0.400664	0.092301	0.761272	0.999796	Map60
FBgn0010348	2521.23	-0.144836	0.171637	1.96857	0.160599	0.990345	Arf79F
FBgn0010350	367.052	-0.0845554	0.190911	0.983829	0.321255	0.999796	Cds
FBgn0010352	1307.97	-0.0832995	0.168957	0.915182	0.338743	0.999796	Nc73EF
FBgn0010355	144.436	0.0617785	0.228463	2.59907	0.106926	0.914241	Taf1
FBgn0010356	34.4667	0.469256	0.366101	0.523288	0.469443	0.999796	Taf5
FBgn0010357	11876.8	-0.508689	0.162092	0.074346	0.785111	0.999796	betaTry
FBgn0010358	2206.77	-1.21536	0.168709	10.8134	0.00100766	0.0992162	deltaTry
FBgn0010379	362.434	0.161088	0.190779	3.82363	0.0505348	0.717827	Akt1
FBgn0010380	129.911	-0.275204	0.245934	0.409436	0.522256	0.999796	AP-1-2beta
FBgn0010382	16.8071	0.266397	0.490399	0.0375577	0.846334	0.999796	CycE
FBgn0010385	10.5744	-0.392163	0.73699	0.144458	0.703889	0.999796	Def
FBgn0010387	2136.59	-0.0860666	0.166339	8.23038	0.00411949	0.229259	Acbp2
FBgn0010388	54.0858	-0.1393	0.340661	15.1366	0.000100003	0.0208378	Dro
FBgn0010389	162.018	0.108356	0.226212	2.50645	0.113381	0.91774	htl
FBgn0010391	171.002	-0.166481	0.221481	3.60326	0.0576665	0.745588	Gtp-bp
FBgn0010395	362.122	0.0253886	0.191095	1.35419	0.244547	0.999796	Itgbn
FBgn0010397	209.331	-0.111464	0.211573	1.08042	0.298603	0.999796	LamC
FBgn0010398	9.88855	0.158139	0.617615	0.238974	0.624948	0.999796	Lrr47
FBgn0010406	233.27	0.13381	0.205101	0.0499573	0.823138	0.999796	RNaseX25
FBgn0010408	1659.32	0.200593	0.166657	0.000573046	0.980902	0.999796	RpS9
FBgn0010409	3166.96	-0.0975909	0.182778	0.331346	0.564868	0.999796	RpL18A
FBgn0010411	2583.37	-0.0618325	0.177415	0.302324	0.582429	0.999796	RpS18
FBgn0010412	4464.64	0.151637	0.162169	1.68489	0.194276	0.999796	RpS19a
FBgn0010415	706.833	0.189579	0.179562	11.5077	0.000693102	0.0786101	Sdc
FBgn0010416	102.054	-0.0309955	0.251972	0.396661	0.528819	0.999796	TH1
FBgn0010417	42.0791	-0.0678552	0.338871	2.14104	0.143405	0.963289	Taf6
FBgn0010421	38.1794	-0.163955	0.353227	0.343569	0.557776	0.999796	TfIIFbeta
FBgn0010422	88.7306	0.00657556	0.262127	0.00452904	0.946344	0.999796	TfIIS
FBgn0010423	175.881	-0.318218	0.227646	4.26472	0.0389118	0.650465	TpnC47D
FBgn0010424	447.35	-0.140016	0.186792	8.21906	0.00414527	0.229269	TpnC73F
FBgn0010425	1822.02	-0.249623	0.167339	0.438884	0.507661	0.999796	epsilonTry
FBgn0010434	464.453	0.003994	0.187275	0.194618	0.6591	0.999796	cora
FBgn0010435	1728.15	0.122211	0.16938	2.14651	0.142894	0.963289	emp
FBgn0010438	37.0717	0.162342	0.361361	1.55827	0.211918	0.999796	mtSSB
FBgn0010441	22.9961	-0.00877471	0.440057	0.774755	0.37875	0.999796	pll
FBgn0010452	49.8795	-0.0590904	0.318059	1.01331	0.314112	0.999796	trn
FBgn0010470	653.833	-0.117451	0.18286	3.03148	0.0816633	0.84786	Fkbp14
FBgn0010473	10.4842	0.295541	0.631188	0.27358	0.60094	0.999796	tutl
FBgn0010482	459.199	0.142834	0.183763	2.48563	0.11489	0.920766	l(2)01289
FBgn0010488	926.718	-0.0763915	0.178087	0.000113432	0.991502	0.999796	NAT1
FBgn0010497	535.959	-0.57663	0.191423	0.682585	0.408698	0.999796	dmGlut
FBgn0010501	156.374	-0.0511287	0.230214	2.29755	0.129578	0.939901	Dcp-1
FBgn0010504	469.249	0.238886	0.184145	0.758648	0.383752	0.999796	kermit
FBgn0010516	613.283	-0.140874	0.180269	0.542211	0.461518	0.999796	wal
FBgn0010520	24.5881	0.267267	0.419074	0.526033	0.46828	0.999796	Bka
FBgn0010531	44.33	0.287254	0.332641	0.0558477	0.813183	0.999796	Ccs
FBgn0010548	678.253	-0.102646	0.187183	1.64028	0.200288	0.999796	Aldh-III
FBgn0010549	17.0487	0.430682	0.498429	0.0264608	0.87078	0.999796	l(2)03659
FBgn0010551	531.833	-0.00356313	0.18153	0.108417	0.741954	0.999796	Phb2
FBgn0010583	117.104	0.0825349	0.241879	0.280211	0.596563	0.999796	dock
FBgn0010590	153.523	0.15512	0.224616	0.0185283	0.891727	0.999796	Prosbeta1
FBgn0010591	287.846	-0.175159	0.199204	0.946382	0.330642	0.999796	Sply
FBgn0010602	137.402	0.106226	0.231023	1.29703	0.254756	0.999796	lwr
FBgn0010607	38.0891	-0.10465	0.35241	0.149854	0.698674	0.999796	l(2)05714
FBgn0010611	207.953	-0.0135876	0.217004	0.0453585	0.831346	0.999796	Hmgs
FBgn0010612	347.426	-0.232738	0.20204	5.18814	0.0227416	0.526523	ATPsynG
FBgn0010620	262.661	0.0721394	0.201086	1.09628	0.295084	0.999796	CG10939
FBgn0010621	354.376	0.00961033	0.19229	0.645556	0.421706	0.999796	CCT5
FBgn0010622	45.6036	0.0759421	0.329073	0.0915758	0.762183	0.999796	DCTN3-p24
FBgn0010638	423.935	0.0634883	0.186568	1.06411	0.302279	0.999796	Sec61beta
FBgn0010651	327.726	-0.099355	0.193796	0.0841186	0.771792	0.999796	MFS14
FBgn0010660	75.6758	-0.0473402	0.280237	6.74048	0.00942493	0.340514	Nup214
FBgn0010741	239.284	-0.0661646	0.213862	0.711002	0.399111	0.999796	Pfdn2
FBgn0010747	203.172	-0.0574115	0.213541	0.0316789	0.858734	0.999796	Srp54k
FBgn0010750	41.79	-0.0501366	0.338853	1.57672	0.209234	0.999796	atms
FBgn0010762	66.5808	0.0123044	0.290572	0.0084653	0.926692	0.999796	simj
FBgn0010768	6.65228	-0.51396	0.773867	0.000599294	0.980469	0.999796	sqz
FBgn0010770	24.9519	0.0671215	0.416734	0.169898	0.680203	0.999796	ppan
FBgn0010772	190.771	0.262668	0.213629	1.67899	0.195059	0.999796	Xe7
FBgn0010774	129.681	0.280208	0.236317	1.29714	0.254737	0.999796	Ref1
FBgn0010786	118.434	-0.151193	0.245111	3.58024	0.0584708	0.751533	l(3)02640
FBgn0010803	99.7267	0.179026	0.251878	0.163584	0.685878	0.999796	TrpRS
FBgn0010808	282.328	0.00471156	0.200004	0.71972	0.396236	0.999796	Chchd3
FBgn0010812	118.994	0.264727	0.239236	0.515212	0.472891	0.999796	unc-45
FBgn0010825	220.185	0.133153	0.209983	0.187938	0.664639	0.999796	Gug
FBgn0010830	41.044	0.274995	0.341652	0.622536	0.430106	0.999796	l(3)04053
FBgn0010877	110.674	0.192653	0.257285	0.131594	0.716785	0.999796	l(3)05822
FBgn0010894	91.9004	0.0904446	0.261146	2.27116	0.131801	0.944751	sinu
FBgn0010905	239.03	-0.0192988	0.207629	0.60144	0.438029	0.999796	Spn
FBgn0010909	461.508	0.252467	0.194299	3.1399	0.0763983	0.840322	msn
FBgn0010926	50.4895	0.0682556	0.313691	0.0173183	0.895301	0.999796	l(3)07882
FBgn0011016	389.098	-0.0177094	0.191633	2.50827	0.11325	0.91774	SsRbeta
FBgn0011020	13.8137	-0.164104	0.532746	1.09465	0.295443	0.999796	Sas-4
FBgn0011202	369.784	0.0703904	0.193923	1.61293	0.20408	0.999796	dia
FBgn0011204	278.281	-0.126415	0.202415	0.112273	0.737571	0.999796	cue
FBgn0011205	1021.22	0.163957	0.171198	1.64426e-05	0.996765	0.999796	fbl
FBgn0011206	103.885	-0.095252	0.246933	1.56095	0.211526	0.999796	bol
FBgn0011207	87.4314	-0.122307	0.263407	0.0632042	0.801501	0.999796	pelo
FBgn0011211	2562.01	-0.240856	0.165109	0.933959	0.333836	0.999796	blw
FBgn0011217	2194.69	-0.0311759	0.165956	2.5617	0.109481	0.914241	eff
FBgn0011224	112.499	-0.140604	0.248069	0.218786	0.639966	0.999796	heph
FBgn0011225	669.336	0.0326202	0.182974	5.04054	0.0247607	0.541788	jar
FBgn0011227	294.796	-0.222788	0.212752	2.34479	0.125703	0.929047	ox
FBgn0011230	1230.86	0.281127	0.17059	1.5532	0.212664	0.999796	poe
FBgn0011232	102.808	-0.0701718	0.250564	0.483665	0.486767	0.999796	scat
FBgn0011236	62.6149	0.0284994	0.293117	0.0530835	0.817782	0.999796	ken
FBgn0011259	24.25	0.453315	0.417501	0.616262	0.43244	0.999796	Sema1a
FBgn0011260	80.3735	-0.0340289	0.275315	0.530474	0.466408	0.999796	Sema2a
FBgn0011272	1727.41	0.0612562	0.167456	14.1798	0.00016614	0.0308296	RpL13
FBgn0011274	410.936	0.146087	0.186755	0.417219	0.518328	0.999796	Dif
FBgn0011280	7.29501	-0.779067	0.866491	0.00194897	0.964787	0.999796	Obp19d
FBgn0011284	4931.41	0.136653	0.166705	0.546922	0.459578	0.999796	RpS4
FBgn0011286	123.71	0.144482	0.251082	1.82259	0.177005	0.999796	RyR
FBgn0011288	4.16902	-0.655399	0.998724	0.608411	0.435387	0.999796	Snap25
FBgn0011289	201.854	0.296629	0.210399	1.7162	0.190183	0.999796	TfIIA-L
FBgn0011290	63.5183	0.112792	0.293065	0.533668	0.465069	0.999796	Taf12
FBgn0011291	15.4757	-0.201008	0.519914	0.0236246	0.877844	0.999796	Taf11
FBgn0011296	338.325	0.0492142	0.19337	5.67689	0.0171899	0.459461	l(2)efl
FBgn0011297	35.238	-0.154352	0.369253	0.223541	0.636355	0.999796	Alg3
FBgn0011300	268.721	0.0434467	0.199574	2.16887	0.140829	0.958937	babo
FBgn0011305	42.1688	-0.153842	0.347922	1.07174	0.300553	0.999796	Rsf1
FBgn0011327	121.569	-0.116964	0.24998	0.000953313	0.975369	0.999796	Uch-L5
FBgn0011335	22.5558	0.0999505	0.456415	0.293706	0.587855	0.999796	vers
FBgn0011336	526.294	0.0968209	0.181869	0.165149	0.68446	0.999796	Stt3B
FBgn0011361	491.037	-0.115648	0.199223	4.02116	0.0449327	0.693438	ND-ACP
FBgn0011455	672.638	-0.0998485	0.183671	2.2376	0.13469	0.951706	ND-SGDH
FBgn0011474	75.3227	0.169866	0.273053	0.182889	0.668902	0.999796	PR-Set7
FBgn0011476	22.1074	-0.324763	0.443129	0.0635979	0.800897	0.999796	l(3)neo43
FBgn0011481	179.374	0.377025	0.231945	7.93606	0.00484593	0.248112	Ssdp
FBgn0011509	119.455	0.0301171	0.237824	0.0121286	0.912306	0.999796	SrpRbeta
FBgn0011554	285.115	0.0396935	0.19756	0.338217	0.56086	0.999796	etaTry
FBgn0011555	1173.24	-0.279921	0.171853	23.2958	1.38906e-06	0.00082973	thetaTry
FBgn0011556	449.634	-0.452498	0.193222	1.12115	0.289672	0.999796	zetaTry
FBgn0011566	26.0497	0.0276234	0.41345	6.5083e-08	0.999796	0.999796	Smyd3
FBgn0011570	325.498	-0.0273743	0.192975	0.131489	0.716893	0.999796	cpb
FBgn0011573	143.695	0.126685	0.227383	0.0245739	0.875433	0.999796	Cdc37
FBgn0011576	126.056	0.0657445	0.238358	0.0127263	0.910181	0.999796	Cyp4d2
FBgn0011581	40.3876	-0.355568	0.387008	7.37542	0.00661213	0.288823	Ms
FBgn0011584	837.224	-0.0989626	0.176704	0.0326848	0.856533	0.999796	Trp1
FBgn0011586	173.921	-0.1546	0.226886	1.15034	0.283478	0.999796	e(r)
FBgn0011589	11.3174	-0.131955	0.6023	0.00554832	0.940623	0.999796	Elk
FBgn0011591	23.0633	0.0205746	0.435345	0.0729234	0.787127	0.999796	fng
FBgn0011592	131.672	-0.241794	0.239235	0.234996	0.627844	0.999796	fra
FBgn0011596	32.5559	-0.390014	0.379716	2.21859	0.136357	0.955797	fzo
FBgn0011603	334.746	-0.181236	0.206975	2.41404	0.120251	0.927393	ine
FBgn0011604	126.501	0.0727342	0.250631	0.152648	0.696018	0.999796	Iswi
FBgn0011606	16.5126	-0.00322578	0.495085	0.675427	0.411166	0.999796	Klp3A
FBgn0011638	104.3	0.288813	0.255186	1.0519	0.30507	0.999796	La
FBgn0011640	108.383	0.0182297	0.257603	0.512349	0.474124	0.999796	lark
FBgn0011642	241.774	-0.0813482	0.209138	0.0510942	0.82117	0.999796	Zyx
FBgn0011648	176.441	0.0261787	0.21635	2.16301	0.141367	0.960311	Mad
FBgn0011655	33.3038	-0.143443	0.386919	0.544778	0.460459	0.999796	Med
FBgn0011656	171.755	-0.14796	0.229254	1.70197	0.19203	0.999796	Mef2
FBgn0011659	7.01778	0.740127	0.735478	0.142064	0.706237	0.999796	Mlh1
FBgn0011660	17.2949	0.0873502	0.483804	0.262606	0.608335	0.999796	Pms2
FBgn0011661	1552.67	0.0841319	0.179701	1.05505	0.304348	0.999796	Moe
FBgn0011666	24.2583	-0.0649222	0.419491	0.000870177	0.976467	0.999796	msi
FBgn0011672	350.695	0.177698	0.190695	0.496099	0.481219	0.999796	Mvl
FBgn0011674	48.5502	-0.128435	0.3285	0.870724	0.350755	0.999796	insc
FBgn0011692	4.64229	0.835141	0.873914	0.106768	0.743854	0.999796	pav
FBgn0011694	1274.21	-1.48622	0.87637	0.118505	0.730662	0.999796	EbpII
FBgn0011695	3947.68	0.0218019	0.169769	5.96915	0.0145583	0.419926	EbpIII
FBgn0011703	39.9132	-0.0497137	0.343182	0.202863	0.652419	0.999796	RnrL
FBgn0011704	149.285	-0.0138485	0.227984	0.14109	0.7072	0.999796	RnrS
FBgn0011705	111.878	-0.259544	0.253989	1.1232	0.289231	0.999796	rost
FBgn0011706	4.11636	-0.297576	0.979269	1.10066	0.294122	0.999796	rpr
FBgn0011708	287.695	0.0481776	0.196982	0.2613	0.609229	0.999796	Syx5
FBgn0011710	79.5798	0.0189268	0.270541	0.00120315	0.97233	0.999796	2001-09-01
FBgn0011715	46.247	0.00456364	0.33289	0.416398	0.51874	0.999796	Snr1
FBgn0011722	50.0715	-0.672884	0.376469	3.9756	0.046164	0.695011	Tig
FBgn0011723	64.4562	-0.0460186	0.31866	0.0219506	0.882218	0.999796	byn
FBgn0011725	145.165	-0.0627092	0.226918	0.710216	0.399372	0.999796	twin
FBgn0011726	897.934	-0.00219198	0.176877	0.218881	0.639894	0.999796	tsr
FBgn0011737	30.0246	0.0531868	0.387139	0.455876	0.499558	0.999796	Wee1
FBgn0011739	104.148	-0.103567	0.256529	0.314747	0.574782	0.999796	wts
FBgn0011740	41.1971	-0.0985398	0.34542	0.335104	0.562669	0.999796	alpha-Man-IIa
FBgn0011741	40.7502	0.11629	0.348081	0.113861	0.73579	0.999796	Arp6
FBgn0011742	445.338	0.0612386	0.184678	0.255144	0.613476	0.999796	Arp2
FBgn0011745	235.656	0.0784562	0.214035	0.342326	0.558489	0.999796	Arp1
FBgn0011746	7.28356	-0.732984	0.772226	0.0879301	0.766825	0.999796	ana
FBgn0011747	953.027	-0.138711	0.18328	0.972525	0.324051	0.999796	Ank
FBgn0011754	322.233	0.174814	0.202831	0.493121	0.482538	0.999796	PhKgamma
FBgn0011760	611.55	-0.0170658	0.178586	5.29264	0.0214157	0.513784	ctp
FBgn0011762	15.7883	0.304979	0.501242	0.022903	0.87971	0.999796	DNApol-alpha50
FBgn0011763	273.186	0.185582	0.19865	0.588718	0.442915	0.999796	Dp
FBgn0011766	267.425	0.201179	0.213084	0.0513096	0.8208	0.999796	E2f1
FBgn0011768	185.963	-0.190237	0.219694	0.252143	0.61557	0.999796	Fdh
FBgn0011769	21.6446	-0.0500142	0.451417	0.0941485	0.758968	0.999796	Fdx1
FBgn0011770	549.063	-0.0217438	0.180514	0.0366626	0.848154	0.999796	Gip
FBgn0011771	168.95	0.0710409	0.222157	0.0125198	0.910909	0.999796	Hem
FBgn0011774	56.4646	-0.124296	0.307988	0.0200073	0.887517	0.999796	Irbp
FBgn0011785	126.497	-0.0796311	0.237594	5.39295	0.0202183	0.504612	BRWD3
FBgn0011787	50.9676	-0.128899	0.317003	0.584058	0.444726	0.999796	mRpL12
FBgn0011802	22.2826	-0.182982	0.459976	0.0110447	0.916301	0.999796	Gem3
FBgn0011817	50.9147	-0.183808	0.319422	2.0493	0.152276	0.971096	nmo
FBgn0011818	56.0407	0.185	0.310343	0.263762	0.607547	0.999796	oaf
FBgn0011822	201.203	-0.567272	0.235214	1.72521	0.189023	0.999796	Pgcl
FBgn0011824	26.0589	0.38917	0.409641	0.419833	0.51702	0.999796	CG4038
FBgn0011826	121.141	-0.17603	0.247796	0.279208	0.597221	0.999796	Pp2B-14D
FBgn0011828	52.2492	-0.139051	0.3237	0.0264335	0.870846	0.999796	Pxn
FBgn0011829	8.75362	0.40752	0.708387	1.74937	0.185956	0.999796	Ret
FBgn0011834	956.33	-0.182345	0.175735	0.000638471	0.979841	0.999796	Ser6
FBgn0011836	64.2233	0.233494	0.288359	0.385857	0.534485	0.999796	Taf2
FBgn0011837	485.826	0.21743	0.190848	1.85333	0.173397	0.997755	Tis11
FBgn0012034	1490.96	0.0258321	0.169386	1.10175	0.293883	0.999796	AcCoAS
FBgn0012036	1234.73	0.0180667	0.170033	2.7499	0.0972604	0.893798	Aldh
FBgn0012037	3913.8	-0.024202	0.162772	0.482031	0.487504	0.999796	Ance
FBgn0012042	28.7812	-0.554768	0.498215	5.17655	0.0228937	0.52868	AttA
FBgn0012051	116.338	0.0987524	0.241583	0.0563615	0.812342	0.999796	CalpA
FBgn0012058	86.1788	-0.24988	0.263521	2.75385	0.0970205	0.893798	Cdc27
FBgn0012344	14.7253	-0.145302	0.524797	0.665014	0.414795	0.999796	Dh44
FBgn0013263	227.147	-0.0300481	0.210852	0.955378	0.328354	0.999796	Trl
FBgn0013269	95.3309	0.121896	0.254936	0.185421	0.666755	0.999796	Fkbp39
FBgn0013272	5806.04	-0.0614009	0.169064	0.00452368	0.946376	0.999796	Gp150
FBgn0013277	27.0513	0.410453	0.495305	3.54563	0.0597025	0.753659	Hsp70Ba
FBgn0013278	184.633	-0.203825	0.21343	28.414	9.79555e-08	8.77682e-05	Hsp70Bb
FBgn0013279	68.2022	0.0527339	0.285107	3.82168	0.0505934	0.717827	Hsp70Bc
FBgn0013303	81.4835	-0.153361	0.273388	0.407592	0.523194	0.999796	Nca
FBgn0013305	473.643	0.0791263	0.200756	0.717152	0.39708	0.999796	Nmda1
FBgn0013307	13.5447	-0.186726	0.558136	0.00957671	0.922043	0.999796	Odc1
FBgn0013325	1539.92	0.0840863	0.169096	0.00121016	0.972249	0.999796	RpL11
FBgn0013334	262.002	0.152354	0.204147	0.276339	0.599111	0.999796	Sap47
FBgn0013342	28.276	0.120502	0.398827	0.0258562	0.872252	0.999796	nSyb
FBgn0013343	243.164	-0.0173618	0.205163	0.843091	0.358514	0.999796	Syx1A
FBgn0013347	153.118	-0.0851264	0.233666	2.72039	0.0990737	0.900304	TfIIA-S
FBgn0013348	23.2732	-0.20591	0.484218	11.3526	0.000753441	0.0823272	TpnC41C
FBgn0013432	59.393	0.121494	0.298455	0.60443	0.436893	0.999796	bcn92
FBgn0013435	21.859	0.363023	0.440901	0.304163	0.581284	0.999796	Cdc2rk
FBgn0013467	5.80674	-0.0822968	0.794969	0.376458	0.539505	0.999796	igl
FBgn0013469	30.8711	0.0429019	0.386845	0.0953986	0.757423	0.999796	klu
FBgn0013531	20.3668	-0.102715	0.470025	0.259718	0.610314	0.999796	MED20
FBgn0013548	6.59074	0.652916	0.784192	0.101044	0.75058	0.999796	l(2)dtl
FBgn0013563	82.6374	-0.0197459	0.266224	0.732888	0.391949	0.999796	Pex1
FBgn0013576	1240.54	0.0974876	0.172513	6.15148	0.0131302	0.403469	mtd
FBgn0013672	5740.22	0.619233	0.173122	0.453332	0.500757	0.999796	mt:ATPase6
FBgn0013674	49695.2	-0.068649	0.178853	0.059381	0.807477	0.999796	mt:CoI
FBgn0013675	9821.79	0.257412	0.164595	0.00851902	0.926461	0.999796	mt:CoII
FBgn0013676	36684	0.0192879	0.170793	3.28916	0.0697386	0.806268	mt:CoIII
FBgn0013678	18751.5	0.300901	0.163293	0.189116	0.663653	0.999796	mt:Cyt-b
FBgn0013679	1217.41	0.141712	0.176167	1.4516	0.228271	0.999796	mt:ND1
FBgn0013680	135.727	0.497192	0.245008	1.72225	0.189404	0.999796	mt:ND2
FBgn0013681	140.472	0.486057	0.2409	0.166903	0.682879	0.999796	mt:ND3
FBgn0013684	2501.74	0.0653981	0.187528	0.607301	0.435806	0.999796	mt:ND5
FBgn0013717	35.0515	-0.108756	0.37164	0.653317	0.418929	0.999796	not
FBgn0013718	263.67	0.194171	0.199361	1.47618	0.224373	0.999796	nuf
FBgn0013720	51.6319	0.219996	0.327427	0.109624	0.740573	0.999796	pck
FBgn0013726	138.251	0.0754818	0.234807	0.114843	0.734697	0.999796	pnut
FBgn0013732	8.60983	-0.0412262	0.718587	0.025933	0.872064	0.999796	sced
FBgn0013733	2127.34	0.283585	0.192032	1.64752	0.199297	0.999796	shot
FBgn0013746	165.51	-0.18619	0.230525	0.227147	0.633647	0.999796	alien
FBgn0013749	320.276	-0.0675237	0.198021	0.270989	0.602669	0.999796	Arf102F
FBgn0013750	316.526	-0.0843445	0.19531	2.01317	0.15594	0.977759	Arf51F
FBgn0013751	3.64148	0.26456	1.01448	0.28033	0.596485	0.999796	Awh
FBgn0013753	10.941	-0.0946901	0.607253	1.03489	0.309014	0.999796	Bgb
FBgn0013756	159.48	0.102548	0.230358	7.59725	0.00584575	0.273906	Mtor
FBgn0013759	131.063	0.160905	0.24511	0.00216478	0.96289	0.999796	CASK
FBgn0013762	77.1952	0.0504103	0.273423	0.00256334	0.959621	0.999796	Cdk5
FBgn0013763	685.386	-0.0624448	0.177198	0.903461	0.341855	0.999796	Idgf6
FBgn0013764	36.0962	-0.336559	0.379313	1.99161	0.158172	0.982834	Chi
FBgn0013765	107.586	0.0141039	0.244205	1.42248	0.232995	0.999796	cnn
FBgn0013770	1403.53	0.179411	0.168947	4.55381	0.0328455	0.60805	Cp1
FBgn0013771	649.742	-0.0999186	0.193319	0.229451	0.631931	0.999796	Cyp6a9
FBgn0013772	337.784	-0.0251107	0.198569	0.339435	0.560155	0.999796	Cyp6a8
FBgn0013773	100.414	-0.343122	0.298253	0.411849	0.521032	0.999796	Cyp6a22
FBgn0013799	96.9904	0.258842	0.265505	0.363764	0.546423	0.999796	Deaf1
FBgn0013811	7.96585	-0.00557693	0.718521	0.0632089	0.801494	0.999796	Dhc62B
FBgn0013953	24.3457	0.791421	0.46104	0.0377831	0.845879	0.999796	Esp
FBgn0013954	699.4	0.0243423	0.185009	4.50279	0.0338396	0.613772	Fkbp12
FBgn0013973	2.69752	-0.20023	1.12237	0.244363	0.621072	0.999796	Gycbeta100B
FBgn0013981	456.558	-0.121776	0.199528	2.73794	0.0979907	0.895915	His4r
FBgn0013983	64.0984	-0.0203943	0.289188	0.0186879	0.891265	0.999796	imd
FBgn0013987	447.15	0.194877	0.18907	0.574349	0.448536	0.999796	MAPk-Ak2
FBgn0013995	592.486	0.03525	0.200579	0.0369519	0.847563	0.999796	Calx
FBgn0013997	140.369	0.107039	0.228719	0.153884	0.694851	0.999796	Nrx-IV
FBgn0014000	22.4342	-0.371419	0.460394	0.0425156	0.83664	0.999796	Hf
FBgn0014006	166.594	0.00360299	0.221269	1.47044	0.225277	0.999796	Ask1
FBgn0014007	143.623	-0.0391754	0.226041	1.51558	0.21829	0.999796	Ptp69D
FBgn0014009	462.375	-0.019869	0.189306	0.0079811	0.928814	0.999796	Rab2
FBgn0014010	1113.16	0.148561	0.171361	2.49422	0.114265	0.919891	Rab5
FBgn0014011	354.221	-0.00248022	0.192986	0.914596	0.338898	0.999796	Rac2
FBgn0014018	781.512	-0.0229821	0.185351	0.0100061	0.92032	0.999796	Rel
FBgn0014020	2611.03	-0.0338997	0.168651	3.03674	0.0813994	0.847551	Rho1
FBgn0014022	28.4336	0.0916327	0.394509	0.337894	0.561047	0.999796	Rlb1
FBgn0014023	67.8932	0.015978	0.283275	0.0329338	0.855993	0.999796	mRpL47
FBgn0014024	50.5624	-0.0241509	0.321292	0.487924	0.484855	0.999796	Rnp4F
FBgn0014026	2873.56	-0.171754	0.163696	23.6239	1.17122e-06	0.000749578	RpL7A
FBgn0014028	421.028	-0.141949	0.186589	2.67989	0.101623	0.905106	SdhB
FBgn0014029	151.513	-0.0677198	0.227284	0.00459977	0.945928	0.999796	2002-09-01
FBgn0014031	31.2298	-0.104736	0.409627	0.90441	0.341602	0.999796	Spat
FBgn0014032	66.2978	0.0997912	0.28709	0.187675	0.664859	0.999796	Sptr
FBgn0014033	10.0533	0.22664	0.652925	0.00526613	0.94215	0.999796	Sr-CI
FBgn0014037	491.244	0.230269	0.197095	0.293456	0.588014	0.999796	Su(Tpl)
FBgn0014073	112.486	0.199496	0.260502	0.216933	0.641387	0.999796	Tie
FBgn0014075	260.876	-0.092205	0.203529	0.198318	0.656082	0.999796	Uggt
FBgn0014092	58.3138	-0.0798192	0.302412	0.189208	0.663577	0.999796	CG4278
FBgn0014127	38.0134	0.05083	0.360947	0.0511987	0.82099	0.999796	barr
FBgn0014133	433.001	0.000730647	0.192551	0.412654	0.520625	0.999796	bif
FBgn0014135	48.4061	0.0585842	0.319772	0.0194353	0.889126	0.999796	bnl
FBgn0014141	193.333	-0.222094	0.219557	1.03397	0.309229	0.999796	cher
FBgn0014143	9.58638	-0.232778	0.673165	0.115821	0.733612	0.999796	croc
FBgn0014163	181.75	0.334295	0.223902	9.5074	0.00204645	0.154226	fax
FBgn0014184	6046.36	0.0105769	0.161552	0.21312	0.644333	0.999796	Oda
FBgn0014189	238.671	-0.012674	0.203284	0.0193287	0.889428	0.999796	Hel25E
FBgn0014269	45.4708	0.0333602	0.327837	0.923827	0.336472	0.999796	prod
FBgn0014340	16.8601	-0.129923	0.500325	3.20902	0.0732333	0.828571	mof
FBgn0014342	49.614	-0.409949	0.334854	1.09947	0.294382	0.999796	mia
FBgn0014343	26.5921	0.382146	0.43268	0.231099	0.63071	0.999796	mirr
FBgn0014366	43.0243	0.0425572	0.341666	0.336453	0.561884	0.999796	noi
FBgn0014380	506.538	-0.158406	0.186128	0.0691644	0.792557	0.999796	RhoL
FBgn0014388	189.98	0.249758	0.232692	6.11896	0.0133739	0.403469	sty
FBgn0014391	688.089	-0.106024	0.182694	3.90624	0.0481072	0.698798	sun
FBgn0014395	11.2784	-0.261499	0.588449	0.00140679	0.970081	0.999796	tilB
FBgn0014396	368.038	0.428491	0.239972	2.24537	0.134015	0.949979	tim
FBgn0014411	171.575	0.0301315	0.219281	0.0389203	0.843607	0.999796	Vps26
FBgn0014417	26.4028	0.387418	0.425984	0.128216	0.720289	0.999796	CG13397
FBgn0014427	171.942	0.362	0.223628	1.28691	0.256618	0.999796	CG11899
FBgn0014454	14.3645	-1.3092	0.825381	0.862391	0.35307	0.999796	Acp1
FBgn0014455	175.982	-0.418687	0.224369	0.020084	0.887303	0.999796	Ahcy
FBgn0014469	1005.49	-0.194083	0.185576	0.000476905	0.982577	0.999796	Cyp4e2
FBgn0014857	273.251	-0.00676168	0.203248	8.72696	0.00313539	0.205933	His3.3A
FBgn0014859	5.49049	0.172142	0.835956	0.117611	0.73164	0.999796	Hr38
FBgn0014861	12.1983	0.0710178	0.568238	0.0607028	0.805389	0.999796	Mcm2
FBgn0014863	362.733	0.0318024	0.198133	0.450139	0.502269	0.999796	Mlp84B
FBgn0014865	97.1909	-1.25911	0.428306	34.338	4.63251e-09	8.30145e-06	Mtk
FBgn0014868	157.401	-0.0711135	0.225141	0.855689	0.354948	0.999796	Ost48
FBgn0014869	369.261	0.0607677	0.192902	1.95288	0.162277	0.990582	Pglym78
FBgn0014870	84.8015	0.252524	0.289773	0.282994	0.594745	0.999796	Psi
FBgn0014877	88.1323	0.0608567	0.260378	0.0222386	0.881454	0.999796	Roe1
FBgn0014879	97.1975	-0.0828303	0.25465	1.99104	0.158232	0.982834	Set
FBgn0014903	325.51	-0.223424	0.194022	0.0153681	0.90134	0.999796	CG14630
FBgn0014906	472.177	0.108022	0.18337	0.591324	0.441908	0.999796	Hydr2
FBgn0014930	235.633	0.157004	0.208193	0.0327394	0.856414	0.999796	CG2846
FBgn0014931	17.8858	0.25897	0.494189	0.0906782	0.763317	0.999796	CG2678
FBgn0015000	138.316	0.0485338	0.235128	0.00917245	0.923701	0.999796	betaggt-I
FBgn0015001	201.901	0.0161422	0.214615	2.37667	0.12316	0.927505	iotaTry
FBgn0015010	1412.42	0.0763525	0.168423	13.192	0.00028115	0.0434329	Ag5r
FBgn0015011	313.657	0.233969	0.196863	0.338574	0.560653	0.999796	AhcyL2
FBgn0015019	224.486	-0.0413868	0.206572	3.0909	0.0787313	0.846857	CCT3
FBgn0015024	815.195	0.290279	0.185772	10.9509	0.000935597	0.0931439	CkIalpha
FBgn0015025	18.3062	0.0253568	0.4742	0.0407388	0.840043	0.999796	CkIIalpha-i1
FBgn0015031	648.375	-0.111005	0.179785	2.62217	0.10538	0.912482	cype
FBgn0015032	10.8933	0.103796	0.646995	0.121645	0.727257	0.999796	Cyp4c3
FBgn0015033	79.0026	-0.152721	0.276011	0.214503	0.64326	0.999796	Cyp4d8
FBgn0015034	39.2234	-0.166668	0.355312	0.816079	0.366329	0.999796	Cyp4e1
FBgn0015035	29.0027	-0.355426	0.458551	0.412843	0.52053	0.999796	Cyp4e3
FBgn0015036	79.5621	-0.0137951	0.274695	0.0764143	0.782217	0.999796	Cyp4ae1
FBgn0015037	297.164	0.00360343	0.203512	0.702386	0.401983	0.999796	Cyp4p1
FBgn0015038	188.978	-0.0230786	0.237502	0.581536	0.445711	0.999796	Cyp9b1
FBgn0015039	3352.66	-0.0542288	0.178284	0.0070863	0.932913	0.999796	Cyp9b2
FBgn0015040	206.448	-0.0991197	0.219184	1.26184	0.261304	0.999796	Cyp9c1
FBgn0015075	33.4622	-0.0877166	0.381398	0.0439506	0.833945	0.999796	Ddx1
FBgn0015218	867.379	-0.114925	0.177345	1.49598	0.221291	0.999796	eIF4E1
FBgn0015221	10800.8	-0.155972	0.160694	12.5221	0.000402158	0.0590711	Fer2LCH
FBgn0015222	12527	-0.139577	0.160614	5.69657	0.0169981	0.455997	Fer1HCH
FBgn0015229	129.128	0.00384936	0.249488	8.30774	0.00394764	0.225292	glec
FBgn0015239	82.7845	0.284998	0.271519	0.653545	0.418848	0.999796	Hr78
FBgn0015240	108.327	-0.0860472	0.248913	2.45756	0.11696	0.926463	Hr96
FBgn0015245	243.763	0.113716	0.204533	0.030695	0.860923	0.999796	Hsp60A
FBgn0015247	124.245	-0.101762	0.240105	1.20738	0.271851	0.999796	Diap2
FBgn0015268	685.562	0.0246072	0.178797	0.0561618	0.812669	0.999796	Nap1
FBgn0015269	130.191	0.177545	0.233187	0.173561	0.676966	0.999796	Nf1
FBgn0015270	8.4692	-0.0748774	0.662333	0.873529	0.34998	0.999796	Orc2
FBgn0015271	6.66759	-0.413564	0.757187	0.000440916	0.983247	0.999796	Orc5
FBgn0015277	38.9449	-0.389249	0.375219	1.56155	0.211439	0.999796	Pi3K59F
FBgn0015278	439.59	0.203172	0.184376	1.00645	0.315755	0.999796	Pi3K68D
FBgn0015279	189.728	0.0611584	0.214539	0.122978	0.725827	0.999796	Pi3K92E
FBgn0015282	410.383	0.0960186	0.191731	0.240212	0.624053	0.999796	Rpt2
FBgn0015283	187.458	0.0580699	0.219224	3.13771	0.076501	0.840322	Rpn10
FBgn0015286	495.535	0.145496	0.182176	2.09369	0.147909	0.965339	Rala
FBgn0015288	1207.59	0.076894	0.169454	0.282719	0.594924	0.999796	RpL22
FBgn0015295	54.3193	0.029129	0.313572	1.21837	0.269681	0.999796	Shark
FBgn0015296	63.0728	0.0238469	0.292796	0.0487549	0.825244	0.999796	Shc
FBgn0015298	101.94	-0.232539	0.254339	1.33881	0.247244	0.999796	Srp19
FBgn0015299	80.6114	-0.0875013	0.287776	0.400002	0.527088	0.999796	Ssb-c31a
FBgn0015316	32.8695	0.736804	0.390437	2.14047e-05	0.996309	0.999796	Try29F
FBgn0015320	61.7365	0.0292899	0.301041	0.170293	0.679851	0.999796	Ubc2
FBgn0015321	124.249	-0.00624372	0.235728	0.930011	0.33486	0.999796	Ubc4
FBgn0015331	48.0093	0.105223	0.318815	1.16985	0.279431	0.999796	abs
FBgn0015336	125.505	0.348909	0.245053	0.200177	0.654578	0.999796	CG15865
FBgn0015338	85.0408	0.18724	0.265338	0.355791	0.550853	0.999796	CG5861
FBgn0015351	43.6576	0.139828	0.337455	0.0424437	0.836776	0.999796	CG14906
FBgn0015359	26.5798	0.17854	0.405441	1.13749	0.286183	0.999796	CG2034
FBgn0015360	59.5368	-0.110294	0.304193	0.0904906	0.763554	0.999796	oxt
FBgn0015371	20.5852	0.189915	0.451223	0.524127	0.469086	0.999796	chn
FBgn0015372	74.5616	0.23104	0.276492	0.557575	0.455239	0.999796	RabX1
FBgn0015376	9.14496	0.339507	0.650177	0.0159258	0.899576	0.999796	cutlet
FBgn0015379	41.8435	0.0896309	0.347682	0.147443	0.700991	0.999796	dod
FBgn0015380	38.7294	-0.0690751	0.354567	0.197945	0.656385	0.999796	drl
FBgn0015391	22.7791	-0.0770716	0.450765	0.0480535	0.826486	0.999796	glu
FBgn0015396	19.5659	0.14774	0.456131	0.0532353	0.817526	0.999796	jumu
FBgn0015399	3.71256	0.477596	0.960429	0.00117855	0.972614	0.999796	kek1
FBgn0015402	41.8642	-0.322119	0.352239	0.3526	0.552645	0.999796	ksr
FBgn0015477	282.867	0.201313	0.204307	0.606106	0.436258	0.999796	Rme-8
FBgn0015509	365.948	-0.00169318	0.19938	0.465227	0.495191	0.999796	Cul1
FBgn0015513	432.775	0.125172	0.184581	0.0578165	0.809981	0.999796	mbc
FBgn0015520	39.3615	0.188108	0.352431	0.00424517	0.948051	0.999796	nonA-l
FBgn0015521	1360.68	0.183371	0.172455	0.0212592	0.884075	0.999796	RpS21
FBgn0015522	89.8061	-0.0339354	0.264471	1.21321	0.270697	0.999796	olf186-M
FBgn0015524	62.3091	-0.000930457	0.313809	0.781729	0.376613	0.999796	otp
FBgn0015527	51.1577	-0.178264	0.319939	1.82103	0.177191	0.999796	peng
FBgn0015544	72.7591	-0.0585604	0.28287	0.195795	0.658136	0.999796	spag
FBgn0015546	35.8437	0.0377133	0.359029	0.0428398	0.836027	0.999796	spel1
FBgn0015550	7.03873	-0.0777267	0.73777	0.626109	0.428786	0.999796	tap
FBgn0015568	100.814	-0.320346	0.25815	0.0345803	0.852478	0.999796	alpha-Est1
FBgn0015569	158.097	-0.103266	0.226166	0.0317903	0.858489	0.999796	alpha-Est10
FBgn0015570	12.3427	-0.732402	0.630303	0.020403	0.886417	0.999796	alpha-Est2
FBgn0015571	235.011	0.0194398	0.205732	0.969962	0.32469	0.999796	alpha-Est3
FBgn0015572	47.5891	-0.107289	0.335467	0.263691	0.607596	0.999796	alpha-Est4
FBgn0015575	1028.26	0.297718	0.188086	0.570954	0.44988	0.999796	alpha-Est7
FBgn0015576	243.199	-0.0332657	0.205562	0.206975	0.649149	0.999796	alpha-Est8
FBgn0015577	157.257	-0.029278	0.229934	1.85493	0.173211	0.997755	alpha-Est9
FBgn0015582	46.3862	-0.025082	0.33873	0.164333	0.685198	0.999796	dare
FBgn0015584	229.977	-1.39101	1.0084	0.760512	0.383168	0.999796	Acp53Ea
FBgn0015589	164.421	-0.0807562	0.220752	1.75609	0.185113	0.999796	Apc
FBgn0015591	106.599	0.256645	0.249195	1.21958	0.269442	0.999796	AstA
FBgn0015600	138.043	0.0570626	0.233817	0.828831	0.362611	0.999796	toc
FBgn0015602	60.4007	-0.226693	0.301785	0.400935	0.526607	0.999796	BEAF-32
FBgn0015609	14.4456	-0.105189	0.533497	0.788411	0.374581	0.999796	CadN
FBgn0015614	245.882	-0.058864	0.203442	1.21233	0.270872	0.999796	CanB2
FBgn0015615	100.517	-0.03541	0.2507	0.922954	0.3367	0.999796	SMC3
FBgn0015618	20.4377	0.111649	0.456724	0.0121942	0.91207	0.999796	Cdk8
FBgn0015621	12.2622	0.168008	0.560049	0.378671	0.538315	0.999796	Clp
FBgn0015622	614.683	0.0658444	0.177715	2.02486	0.154743	0.977237	Cnx99A
FBgn0015623	1384.36	0.0237069	0.169084	0.666657	0.414219	0.999796	Cpr
FBgn0015625	5.29845	-0.637798	0.901495	0.357041	0.550154	0.999796	CycB3
FBgn0015663	133.332	-0.235149	0.246857	0.0299435	0.862619	0.999796	Ugt36A1
FBgn0015664	102.953	0.0348352	0.248896	0.567708	0.451171	0.999796	Dref
FBgn0015714	593.522	-0.292835	0.184771	0.00392119	0.95007	0.999796	Cyp6a17
FBgn0015721	7.55071	-0.0524054	0.704457	0.355315	0.55112	0.999796	ktub
FBgn0015737	380.622	-0.157874	0.191425	0.630244	0.427266	0.999796	Hmu
FBgn0015754	409.796	0.161457	0.185996	0.0288974	0.865016	0.999796	Lis-1
FBgn0015756	4085.78	0.0437089	0.171057	0.0730234	0.786984	0.999796	RpL9
FBgn0015765	226.635	-0.0442885	0.216422	0.683355	0.408434	0.999796	p38a
FBgn0015766	1489.48	-0.0363715	0.194024	0.445314	0.504569	0.999796	Msr-110
FBgn0015772	389.803	0.0956793	0.188864	0.0538413	0.816509	0.999796	Nak
FBgn0015773	127.781	-0.141651	0.243126	1.84183	0.174737	0.998495	NetA
FBgn0015774	40.4964	0.240063	0.353023	1.61859	0.203288	0.999796	NetB
FBgn0015776	3005.81	-0.172722	0.166109	0.526629	0.468028	0.999796	nrv1
FBgn0015777	144.006	-0.157252	0.229156	1.48978	0.222251	0.999796	nrv2
FBgn0015778	454.721	0.381836	0.218143	3.26571	0.0707425	0.812092	rin
FBgn0015781	92.709	0.0737673	0.263109	1.28146	0.257628	0.999796	P5cr
FBgn0015789	599.896	-0.0299317	0.178644	0.83762	0.360078	0.999796	Rab10
FBgn0015790	844.429	0.051875	0.17457	2.24647	0.13392	0.949979	Rab11
FBgn0015791	249.806	-0.108279	0.203863	2.18436	0.139419	0.958802	Rab14
FBgn0015793	73.3967	0.148448	0.275436	0.0163884	0.898135	0.999796	Rab19
FBgn0015794	142.969	0.10118	0.227903	0.662327	0.41574	0.999796	Rab18
FBgn0015795	1133.41	0.0490884	0.177248	0.523085	0.469529	0.999796	Rab7
FBgn0015797	304.546	0.103149	0.195965	0.878348	0.348655	0.999796	Rab6
FBgn0015799	89.8608	0.0433532	0.266715	0.577333	0.44736	0.999796	Rbf
FBgn0015801	83.1465	0.0211116	0.275814	1.09702	0.294921	0.999796	Reg-5
FBgn0015803	123.789	0.134693	0.253481	0.00369776	0.951511	0.999796	RtGEF
FBgn0015805	157.341	0.0666011	0.226695	2.21386	0.136776	0.955797	HDAC1
FBgn0015808	155.044	-0.0274171	0.234668	1.62643	0.202198	0.999796	ScpX
FBgn0015818	18.7521	0.00904776	0.471528	4.19515	0.0405398	0.660282	Spx
FBgn0015828	29.5517	0.0374282	0.395993	0.43299	0.510525	0.999796	TfIIEalpha
FBgn0015829	62.2938	-0.0601383	0.292027	0.0355575	0.850432	0.999796	TfIIEbeta
FBgn0015834	419.13	0.157764	0.188084	0.0104864	0.918437	0.999796	eIF3i
FBgn0015838	60.3407	0.198793	0.301408	0.579819	0.446383	0.999796	Vang
FBgn0015872	296.419	0.00142546	0.200001	7.65975	0.00564664	0.267692	Drip
FBgn0015903	135.08	0.084675	0.236893	2.68657	0.101198	0.904765	apt
FBgn0015904	21.6739	0.171598	0.499505	0.40994	0.522	0.999796	ara
FBgn0015905	36.8905	0.156753	0.356504	0.534975	0.464523	0.999796	ast
FBgn0015919	39.3524	-0.158596	0.387143	0.106108	0.744619	0.999796	caup
FBgn0015924	548.617	-0.18996	0.180975	0.112956	0.736803	0.999796	crq
FBgn0015925	45.1488	-0.094752	0.353939	0.0742086	0.785305	0.999796	csul
FBgn0015929	14.6926	-0.280009	0.532645	1.10802	0.292513	0.999796	dpa
FBgn0015949	253.715	0.100062	0.202667	0.567973	0.451066	0.999796	hrg
FBgn0016013	11.3707	-0.178319	0.622289	0.144934	0.703424	0.999796	Faa
FBgn0016031	240.4	-0.0448703	0.203744	1.00608	0.315843	0.999796	lama
FBgn0016032	44.1121	0.378067	0.357329	1.8203	0.177277	0.999796	lbm
FBgn0016034	15.2458	-0.106071	0.512369	0.0106875	0.917661	0.999796	mael
FBgn0016038	82.6577	-0.0176062	0.265872	0.230936	0.630831	0.999796	Vsp37A
FBgn0016041	148.429	-0.0587228	0.228697	0.0415833	0.838416	0.999796	Tom40
FBgn0016054	6.9216	0.619325	0.770776	0.550565	0.458087	0.999796	phr6-4
FBgn0016059	268.538	0.134025	0.200995	0.76358	0.38221	0.999796	Sema1b
FBgn0016061	10.1146	-0.834757	0.665926	0.386425	0.534185	0.999796	side
FBgn0016070	102.291	0.206863	0.249953	0.00751783	0.930906	0.999796	smg
FBgn0016075	40.2165	0.00292422	0.370405	0.00432519	0.947564	0.999796	vkg
FBgn0016076	150.569	-0.0528978	0.230136	0.162137	0.687197	0.999796	vri
FBgn0016078	366.186	-0.00344728	0.191023	2.45931	0.11683	0.926427	wun
FBgn0016081	631.088	0.051726	0.184664	7.35039	0.00670482	0.288823	fry
FBgn0016119	746.473	-0.364544	0.194189	5.52982	0.0186951	0.486941	ATPsynCF6
FBgn0016120	927.308	-0.126854	0.174626	4.87243	0.027289	0.561158	ATPsynD
FBgn0016122	102.328	-0.163969	0.251301	0.000216043	0.988273	0.999796	Acer
FBgn0016123	124.178	-0.361386	0.269599	1.06128	0.302924	0.999796	Alp4
FBgn0016126	427.184	-0.0318002	0.190989	0.120244	0.72877	0.999796	CaMKI
FBgn0016131	39.3084	-0.0728438	0.348565	0.0287444	0.865371	0.999796	Cdk4
FBgn0016641	66.7196	0.1223	0.288706	3.45795	0.0629482	0.766524	PTP-ER
FBgn0016650	246.71	0.241939	0.231026	0.0209065	0.885034	0.999796	Lgr1
FBgn0016672	32.4801	0.0209842	0.379448	0.40865	0.522655	0.999796	Ipp
FBgn0016675	11.3845	-0.39456	0.681361	1.32384	0.249903	0.999796	Lectin-galC1
FBgn0016684	175.005	-0.295043	0.591449	0.0971601	0.755265	0.999796	NaPi-T
FBgn0016685	313.621	0.00148016	0.206859	3.71931	0.0537866	0.732413	Nlp
FBgn0016687	643.891	-0.0601145	0.184139	0.191162	0.661951	0.999796	Nurf-38
FBgn0016691	761.544	-0.0540603	0.175565	0.26702	0.605338	0.999796	ATPsynO
FBgn0016693	412.676	-0.227894	0.189004	1.04691	0.30622	0.999796	Past1
FBgn0016694	1080.69	0.252815	0.182073	15.5614	7.98671e-05	0.0178902	Pdp1
FBgn0016696	246.434	0.177251	0.201971	0.465427	0.495099	0.999796	Pitslre
FBgn0016697	115.602	0.114744	0.241742	0.196018	0.657954	0.999796	Prosalpha5
FBgn0016698	28.8445	0.279175	0.386906	0.477625	0.4895	0.999796	Ptpa
FBgn0016701	209.855	-0.00423758	0.215993	0.421329	0.516275	0.999796	Rab4
FBgn0016715	192.295	-0.0399267	0.214106	0.106396	0.744286	0.999796	Reg-2
FBgn0016726	2336.28	0.203358	0.167466	0.254366	0.614018	0.999796	RpL29
FBgn0016754	77.7403	0.053166	0.287484	0.544215	0.460691	0.999796	sba
FBgn0016756	531.822	0.10575	0.193302	7.67673	0.00559376	0.267239	Usp47
FBgn0016762	19.9443	-0.000734784	0.463498	0.217706	0.640793	0.999796	angel
FBgn0016794	62.7181	-0.116191	0.296653	0.101713	0.749783	0.999796	dos
FBgn0016797	144.394	0.0827792	0.229573	1.26524	0.260661	0.999796	fz2
FBgn0016917	1308.8	0.0770321	0.174764	0.378878	0.538204	0.999796	Stat92E
FBgn0016920	11.4929	-0.103136	0.611964	0.163193	0.686234	0.999796	nompC
FBgn0016926	482.073	0.0123182	0.188553	1.32447	0.249792	0.999796	Pino
FBgn0016930	132.845	0.114712	0.232074	0.00575968	0.939505	0.999796	Dyrk2
FBgn0016970	8.65985	0.388294	0.667113	0.234961	0.627869	0.999796	l(2)k10201
FBgn0016976	36.2859	0.133968	0.369332	0.202944	0.652355	0.999796	stnA
FBgn0016977	1276.81	0.142013	0.171001	0.561847	0.453517	0.999796	spen
FBgn0016978	48.9003	-0.0309633	0.328783	0.156015	0.692852	0.999796	snRNP-U1-70K
FBgn0016983	169.062	0.032033	0.21775	1.88424	0.169854	0.995792	smid
FBgn0016984	269.316	-0.0930683	0.206857	5.3942	0.0202038	0.504612	sktl
FBgn0017414	15.8261	-0.246452	0.510731	0.0136878	0.906864	0.999796	cag
FBgn0017418	186.774	0.304776	0.212398	0.00394927	0.949891	0.999796	ari-1
FBgn0017429	64.3097	0.00420037	0.292063	0.132164	0.716199	0.999796	CG5989
FBgn0017430	22.9756	0.215706	0.427251	0.00420889	0.948273	0.999796	Nelf-E
FBgn0017448	58.8528	-0.510703	0.808864	0.0661071	0.797092	0.999796	CG2187
FBgn0017456	8.5843	-0.231413	0.722007	0.18048	0.670961	0.999796	Ubc84D
FBgn0017457	53.4729	0.124887	0.308623	1.59205	0.207033	0.999796	U2af38
FBgn0017482	71.6759	0.189241	0.281125	0.735069	0.391245	0.999796	T3dh
FBgn0017545	4297.66	-0.124434	0.18298	0.209168	0.647421	0.999796	RpS3A
FBgn0017550	105.983	0.104036	0.255342	1.41989	0.233421	0.999796	Rga
FBgn0017551	13.5022	-0.105967	0.547863	0.487477	0.485055	0.999796	Rca1
FBgn0017558	1004.99	0.0503889	0.174234	1.37564	0.240845	0.999796	Pdk
FBgn0017561	49.4714	0.00506979	0.353231	1.15335	0.282849	0.999796	Ork1
FBgn0017566	195.838	-0.360313	0.225306	7.28695	0.00694571	0.289561	ND-75
FBgn0017567	306.587	-0.315913	0.200019	1.93592	0.164112	0.990598	ND-23
FBgn0017572	242.58	0.0736336	0.20264	0.686046	0.407513	0.999796	Mo25
FBgn0017577	11.0254	0.18943	0.582448	0.0351999	0.851177	0.999796	Mcm5
FBgn0017578	88.7459	-0.179838	0.268296	0.622323	0.430185	0.999796	Max
FBgn0017579	3443.22	0.212798	0.165231	0.123731	0.725023	0.999796	RpL14
FBgn0017581	2607.54	0.287666	0.172801	0.325618	0.568251	0.999796	Lk6
FBgn0017590	2.34901	-0.00460302	1.13982	0.203392	0.651997	0.999796	klg
FBgn0019624	1108.44	0.0543904	0.170883	2.33409	0.126569	0.929553	COX5A
FBgn0019637	21.7438	-0.34349	0.453491	7.82396	0.00515581	0.259529	Atu
FBgn0019643	1077.12	0.166915	0.176505	0.391824	0.531342	0.999796	AANAT1
FBgn0019644	700.958	-0.0500662	0.176955	0.00692634	0.933673	0.999796	ATPsynB
FBgn0019662	267.714	-0.0149904	0.199943	3.46641	0.0626272	0.766524	qm
FBgn0019686	44.7944	0.396325	0.32933	0.155378	0.693448	0.999796	lok
FBgn0019830	277.413	-0.170372	0.208523	3.00365	0.0830773	0.852227	colt
FBgn0019890	503.497	0.335223	0.184309	2.61915	0.105581	0.913133	Smg5
FBgn0019925	443.677	-0.00392767	0.185328	1.98371	0.159	0.983573	Surf4
FBgn0019928	434.812	-0.77281	0.222273	0.726918	0.393884	0.999796	Ser8
FBgn0019929	14.3682	0.267278	0.614429	0.276149	0.599236	0.999796	Ser7
FBgn0019932	82.5011	-0.059666	0.289765	0.33611	0.562083	0.999796	SamDC
FBgn0019936	2814.24	-0.163577	0.189905	1.26734	0.260267	0.999796	RpS20
FBgn0019938	88.2004	0.227785	0.261598	0.531079	0.466154	0.999796	RpI1
FBgn0019949	40.8114	0.0700533	0.339967	0.0519792	0.819654	0.999796	Cdk9
FBgn0019952	54.2166	-0.262842	0.331423	0.373726	0.54098	0.999796	Orct
FBgn0019957	300.886	0.0212103	0.19624	0.150273	0.698275	0.999796	ND-42
FBgn0019960	240.786	-0.274959	0.208034	4.25957	0.0390299	0.651225	Mitofilin
FBgn0019968	369.624	0.109471	0.192659	3.30719	0.0689772	0.799528	Khc-73
FBgn0019972	124.398	0.0296304	0.237438	0.0177042	0.894148	0.999796	Drice
FBgn0019982	137.827	-0.21755	0.233902	7.67919	0.00558613	0.267239	Gs1l
FBgn0019990	99.4809	0.119489	0.249333	4.19727	0.0404891	0.660282	Gcn2
FBgn0020018	43.2582	0.204587	0.334918	9.24419e-05	0.992329	0.999796	Ppox
FBgn0020224	190.723	-0.0342003	0.21621	0.668314	0.41364	0.999796	Cbl
FBgn0020235	815.539	-0.0313542	0.177576	0.247019	0.619182	0.999796	ATPsyngamma
FBgn0020236	1321.4	-0.051926	0.170671	2.12064	0.145326	0.963289	ATPCL
FBgn0020238	2221.92	0.0150789	0.16495	1.81049	0.178449	0.999796	14-3-3epsilon
FBgn0020249	267.172	0.00873901	0.199204	0.0173574	0.895184	0.999796	stck
FBgn0020251	162.341	0.0775087	0.225639	0.963215	0.326378	0.999796	sfl
FBgn0020255	504.773	0.0640277	0.185754	2.27964	0.131082	0.944271	Ran
FBgn0020257	173.344	0.152328	0.218571	0.759697	0.383423	0.999796	Ppa
FBgn0020261	51.1284	-0.248967	0.325705	0.251234	0.616208	0.999796	pcm
FBgn0020269	5.93948	0.329435	0.814375	0.129451	0.719002	0.999796	mspo
FBgn0020270	66.2546	0.26368	0.286645	0.0563432	0.812372	0.999796	mre11
FBgn0020272	13.1531	0.292184	0.5681	0.0075114	0.930935	0.999796	mst
FBgn0020278	135.186	-0.0523342	0.247271	2.8515	0.0912888	0.880461	loco
FBgn0020279	260.521	-0.0280145	0.202437	0.436415	0.508858	0.999796	lig
FBgn0020294	67.0126	0.302231	0.294713	0.00618349	0.937323	0.999796	ko
FBgn0020299	69.9941	0.106191	0.28925	0.0178281	0.893781	0.999796	stumps
FBgn0020300	26.242	-0.180577	0.43705	0.00287849	0.957213	0.999796	geko
FBgn0020304	354.208	0.0548186	0.192904	0.283239	0.594586	0.999796	drongo
FBgn0020305	38.1853	0.199986	0.347029	0.829842	0.362318	0.999796	dbe
FBgn0020306	464.048	0.0718294	0.186522	5.12201	0.0236242	0.537025	dom
FBgn0020307	211.792	0.0790902	0.211701	8.17525	0.00424659	0.233177	dve
FBgn0020309	441.909	0.0390845	0.189989	3.60971	0.0574431	0.743772	crol
FBgn0020312	50.0387	0.0904754	0.326076	0.042793	0.836116	0.999796	Tmtc3
FBgn0020369	269.457	0.0919846	0.206545	0.109726	0.740457	0.999796	Rpt6
FBgn0020370	271.765	-0.26505	0.200801	0.987246	0.320416	0.999796	TppII
FBgn0020372	2.66451	-0.389386	1.16135	0.109183	0.741076	0.999796	TM4SF
FBgn0020379	30.5827	0.28772	0.387166	0.0211025	0.8845	0.999796	Rfx
FBgn0020381	119.636	0.0798727	0.24447	0.00451773	0.946411	0.999796	Dredd
FBgn0020385	126.971	-0.430674	0.250723	7.15089	0.00749266	0.305156	pug
FBgn0020386	494.31	0.129915	0.182019	1.17114	0.279168	0.999796	Pdk1
FBgn0020388	125.519	-0.256257	0.242807	2.96607	0.0850283	0.860851	Gcn5
FBgn0020389	51.8831	-0.0833055	0.321431	1.03274	0.309515	0.999796	Papss
FBgn0020391	5.68151	-0.0447469	0.804506	0.00643161	0.93608	0.999796	Nrk
FBgn0020392	161.689	-0.165122	0.223241	0.225602	0.634804	0.999796	Nmt
FBgn0020407	21.5818	-0.455655	0.45697	0.498808	0.480024	0.999796	asun
FBgn0020412	176.987	-0.0273444	0.217686	0.615	0.432911	0.999796	JIL-1
FBgn0020414	665.039	-0.0362096	0.177656	3.94415	0.0470345	0.695011	Idgf3
FBgn0020415	242.855	-0.0595674	0.204775	2.15498	0.142109	0.961373	Idgf2
FBgn0020416	143.67	-0.3929	0.238635	0.0916162	0.762132	0.999796	Idgf1
FBgn0020440	143.903	0.0634568	0.233608	0.00774232	0.929884	0.999796	Fak
FBgn0020443	430.207	0.177017	0.187929	1.91686	0.166203	0.994921	eRF3
FBgn0020445	43.3613	0.0406573	0.341733	0.333883	0.563382	0.999796	E23
FBgn0020493	172.4	0.00451653	0.217873	0.0662379	0.796895	0.999796	Dad
FBgn0020496	570.964	0.31745	0.187373	1.07315	0.300235	0.999796	CtBP
FBgn0020497	428.647	0.0443472	0.184808	0.382625	0.536202	0.999796	emb
FBgn0020503	767.491	0.0570627	0.174779	0.85972	0.353817	0.999796	CLIP-190
FBgn0020506	215.694	-0.61466	0.232088	0.0342075	0.853266	0.999796	Amyrel
FBgn0020508	360.455	-0.391524	0.195258	2.89273	0.08898	0.872141	Ag5r2
FBgn0020510	122.924	-0.104894	0.23866	0.160491	0.688705	0.999796	Abi
FBgn0020513	154.879	0.218518	0.224909	3.12979	0.0768739	0.840718	Paics
FBgn0020521	171.642	0.0488781	0.240777	0.29316	0.588203	0.999796	pio
FBgn0020545	191.36	-0.166938	0.221119	0.000986179	0.974948	0.999796	kraken
FBgn0020616	98.6561	0.0419738	0.254172	0.0489035	0.824982	0.999796	SA
FBgn0020618	2691.87	-0.290912	0.164188	16.4562	4.97861e-05	0.0120563	Rack1
FBgn0020620	148.935	0.146491	0.22638	0.00798302	0.928806	0.999796	RN-tre
FBgn0020621	309.025	0.154437	0.195379	1.28082	0.257746	0.999796	Pkn
FBgn0020622	315.2	0.344938	0.192876	0.429301	0.512332	0.999796	Pi3K21B
FBgn0020626	180.67	-0.0664506	0.224381	0.0778301	0.78026	0.999796	Osbp
FBgn0020633	14.2163	0.294224	0.52716	0.11492	0.734611	0.999796	Mcm7
FBgn0020647	76.6442	0.233037	0.283256	0.060656	0.805462	0.999796	KrT95D
FBgn0020653	880.196	-0.122111	0.174328	6.35414	0.0117108	0.386693	Trxr-1
FBgn0020655	105.151	-0.130691	0.256864	2.21396	0.136767	0.955797	ArfGAP1
FBgn0020660	857.911	-0.042813	0.182628	0.460122	0.497567	0.999796	eIF4B
FBgn0020762	88.8552	0.0950261	0.263704	0.0113993	0.914974	0.999796	Atet
FBgn0020764	272.965	-0.162176	0.213597	1.09123	0.296199	0.999796	Alas
FBgn0020765	6.36219	-0.726121	0.949906	0.582056	0.445507	0.999796	Acp65Aa
FBgn0020767	76.7138	0.0968618	0.284597	0.00762518	0.930415	0.999796	Spred
FBgn0020880	7.05142	-0.0429328	0.7233	0.000340492	0.985278	0.999796	CG7179
FBgn0020887	58.2806	-0.0132747	0.308441	1.76262	0.184299	0.999796	Su(z)12
FBgn0020906	3112.18	-0.322289	0.201061	0.100156	0.751642	0.999796	Jon25Bi
FBgn0020907	162.935	-0.496008	0.837305	0.000407908	0.983886	0.999796	Scp2
FBgn0020908	118.517	-0.907574	0.386194	91.402	1.17261e-21	5.25327e-18	Scp1
FBgn0020909	14.5606	0.121512	0.536767	0.0966645	0.75587	0.999796	Rtc1
FBgn0020910	4208.42	-0.0814816	0.163463	2.77921	0.095495	0.893798	RpL3
FBgn0020912	152.818	-0.0897016	0.228486	2.72614	0.0987175	0.898891	Ptx1
FBgn0020930	32.7453	0.00715137	0.386242	0.213891	0.643734	0.999796	Dgkepsilon
FBgn0021750	26.3097	-0.450546	0.416636	0.520513	0.470623	0.999796	SerRS-m
FBgn0021760	311.274	0.0790826	0.193991	0.040541	0.840426	0.999796	chb
FBgn0021761	70.2354	0.127475	0.282824	0.256525	0.612518	0.999796	Nup154
FBgn0021764	104.714	0.170797	0.247086	0.124689	0.724004	0.999796	sdk
FBgn0021765	92.089	-0.307197	0.27551	2.35621	0.124785	0.927862	scu
FBgn0021767	23.0056	-0.0425407	0.427959	1.06154	0.302864	0.999796	org-1
FBgn0021768	100.631	0.134766	0.251621	0.0666015	0.796351	0.999796	nudC
FBgn0021776	42.9969	-0.609599	0.356126	3.4246	0.064232	0.773033	mira
FBgn0021795	178.273	0.143899	0.219254	0.0484759	0.825737	0.999796	Tapdelta
FBgn0021796	156.967	0.160476	0.244022	3.63138	0.0566996	0.743772	Tor
FBgn0021800	65.7938	0.219727	0.292948	2.9113	0.0879609	0.872141	Reph
FBgn0021814	173.648	-0.0296038	0.219443	0.589707	0.442532	0.999796	Vps28
FBgn0021825	117.165	0.18382	0.254671	1.84923	0.173873	0.998419	DCTN2-p50
FBgn0021847	67.4581	0.120209	0.290218	2.98179	0.084206	0.85737	Ttc7
FBgn0021856	82.0711	-0.160943	0.272364	0.366296	0.54503	0.999796	l(2)k14505
FBgn0021872	947.863	-0.179028	0.173638	4.68166	0.0304862	0.581184	Xbp1
FBgn0021874	12.8212	0.107307	0.562084	0.833434	0.361281	0.999796	Nle
FBgn0021875	20.2286	0.0454108	0.461234	0.23098	0.630798	0.999796	Zfrp8
FBgn0021895	139.524	0.250455	0.231887	3.69828	0.0544685	0.737218	ytr
FBgn0021906	338.431	-0.285283	0.196808	0.0400211	0.841439	0.999796	RFeSP
FBgn0021944	109.909	-0.103038	0.259751	2.23366	0.135034	0.952579	Coprox
FBgn0021967	487.289	-0.0488517	0.183377	5.32146	0.0210644	0.510087	ND-PDSW
FBgn0021979	464.654	-0.0198742	0.202353	0.830302	0.362185	0.999796	l(2)k09913
FBgn0021995	48.8987	0.116695	0.317617	1.15862	0.281752	0.999796	Rs1
FBgn0022023	733.075	0.065999	0.180183	1.2346	0.266514	0.999796	eIF3h
FBgn0022027	25.9817	0.0567904	0.413793	0.226588	0.634065	0.999796	Vps25
FBgn0022029	157.834	0.0910236	0.221645	2.99842e-05	0.995631	0.999796	l(2)k01209
FBgn0022069	60.7855	0.153435	0.294903	0.41413	0.519881	0.999796	Nnp-1
FBgn0022097	1340.75	-0.124498	0.17111	0.124654	0.724041	0.999796	Vha36-1
FBgn0022153	172.926	0.0173632	0.219006	1.23445	0.266544	0.999796	l(2)k05819
FBgn0022160	181.562	-0.196374	0.229343	0.0549045	0.814739	0.999796	Gpo1
FBgn0022213	191.111	-0.0346299	0.21961	0.0796526	0.777769	0.999796	Cse1
FBgn0022224	15.6034	-0.00590025	0.526369	0.142289	0.706016	0.999796	ubl
FBgn0022238	235.048	0.0950789	0.203786	4.43514	0.0352064	0.624652	lolal
FBgn0022288	55.1016	0.0528727	0.308617	0.212521	0.644799	0.999796	l(2)09851
FBgn0022338	36.4759	-0.00125023	0.356493	0.0669025	0.795901	0.999796	dnk
FBgn0022343	124.287	0.0318415	0.24084	0.220859	0.638386	0.999796	CG3760
FBgn0022344	118.834	0.0544436	0.238453	0.264562	0.607003	0.999796	CG10340
FBgn0022349	374.176	0.11071	0.188196	0.230018	0.631511	0.999796	CG1910
FBgn0022355	299.927	0.03096	0.206382	1.09522	0.295317	0.999796	Tsf1
FBgn0022359	15.9916	0.0487739	0.517503	3.09812	0.0783826	0.846028	Sodh-2
FBgn0022361	316.087	0.0151855	0.19596	0.275108	0.599926	0.999796	Pur-alpha
FBgn0022382	498.999	0.217342	0.186094	6.50489	0.0107578	0.373941	Pka-R2
FBgn0022699	25.4867	-0.418132	0.446134	1.27036	0.259699	0.999796	D19B
FBgn0022700	110.979	-0.155996	0.252305	2.80686	0.0938619	0.889169	Cht4
FBgn0022702	15.7789	0.286863	0.543464	2.05249	0.151958	0.971059	Cht2
FBgn0022709	163.049	0.14171	0.235749	0.695356	0.404349	0.999796	Adk1
FBgn0022710	163.173	-0.0931146	0.223489	0.571083	0.449829	0.999796	Ac13E
FBgn0022724	13.938	0.176127	0.541229	0.0851067	0.770493	0.999796	Taf8
FBgn0022740	9.02983	-0.0646962	0.67487	1.08069	0.298543	0.999796	HLH54F
FBgn0022764	441.341	0.141718	0.198318	2.17424	0.140339	0.958937	Sin3A
FBgn0022768	94.1492	0.06646	0.258996	2.53465	0.111372	0.914241	Pp2C1
FBgn0022770	2.4162	-0.246512	1.19885	0.130247	0.718176	0.999796	Peritrophin-A
FBgn0022774	35.7646	0.159772	0.447619	1.31102	0.252211	0.999796	Oat
FBgn0022786	39.0541	0.0183619	0.35134	0.803198	0.370139	0.999796	Hira
FBgn0022787	150.269	0.0567464	0.230625	0.952659	0.329043	0.999796	Hel89B
FBgn0022800	26.4394	0.223383	0.421656	0.0677986	0.794569	0.999796	Cad96Ca
FBgn0022893	259.703	0.255258	0.20255	1.54704	0.213572	0.999796	Df31
FBgn0022935	48.5979	-0.242646	0.329112	3.80289	0.0511642	0.718268	D19A
FBgn0022936	26.9729	0.0594564	0.404874	0.439304	0.507459	0.999796	CycH
FBgn0022942	97.0982	0.152323	0.254044	0.151751	0.696868	0.999796	Cbp80
FBgn0022943	35.9329	0.0702017	0.360911	0.894102	0.344368	0.999796	Cbp20
FBgn0022959	329.918	0.425416	0.217742	4.14018	0.0418768	0.673769	yps
FBgn0022960	79.9492	0.0243594	0.272867	0.0206745	0.885669	0.999796	vimar
FBgn0022984	170.175	0.0394388	0.220363	3.13749	0.0765115	0.840322	qkr58E-3
FBgn0022985	87.8832	0.206814	0.269255	1.67973	0.19496	0.999796	qkr58E-2
FBgn0022986	86.721	0.331216	0.263655	0.977731	0.32276	0.999796	qkr58E-1
FBgn0022987	75.5932	0.319838	0.2769	0.0459548	0.830258	0.999796	qkr54B
FBgn0023000	48.4372	-0.0137679	0.333107	0.00285754	0.957369	0.999796	mth
FBgn0023001	68.3003	-0.145176	0.293438	0.832826	0.361457	0.999796	melt
FBgn0023023	48.1521	0.0570002	0.332931	0.241329	0.623248	0.999796	CRMP
FBgn0023076	168.679	-0.0182649	0.219187	3.18964	0.0741064	0.830594	Clk
FBgn0023081	124.234	0.323537	0.235583	0.178163	0.672957	0.999796	gek
FBgn0023083	443.682	-0.00201773	0.184488	1.39215	0.238042	0.999796	fray
FBgn0023090	17.0732	-1.029	0.583533	0.0340459	0.853609	0.999796	dtr
FBgn0023091	4.6244	0.0638663	0.863145	0.237721	0.625857	0.999796	dimm
FBgn0023094	82.0982	0.0181818	0.266741	0.0900927	0.764059	0.999796	cyc
FBgn0023095	356.325	0.0647023	0.203208	1.68428	0.194357	0.999796	caps
FBgn0023097	66.4379	0.194987	0.291561	0.168687	0.681282	0.999796	bon
FBgn0023129	523.409	0.23745	0.182277	0.0225776	0.880561	0.999796	aay
FBgn0023130	11.8942	-0.350983	0.614495	0.428104	0.512921	0.999796	a6
FBgn0023143	649.541	-0.0792581	0.179722	0.9826	0.321558	0.999796	Uba1
FBgn0023167	42.4446	0.246967	0.343362	7.11329e-06	0.997872	0.999796	SmD3
FBgn0023169	193.782	-0.316004	0.220966	0.025089	0.874145	0.999796	AMPKalpha
FBgn0023170	1610.02	0.381651	0.171802	0.440517	0.506873	0.999796	RpL39
FBgn0023171	53.2906	0.0114323	0.311803	0.87955	0.348325	0.999796	rnh1
FBgn0023172	662.414	0.266487	0.176729	1.37721	0.240578	0.999796	RhoGEF2
FBgn0023174	440.803	0.0814806	0.191275	0.654012	0.418682	0.999796	Prosbeta2
FBgn0023175	168.67	0.109966	0.218669	0.0623162	0.802872	0.999796	Prosalpha7
FBgn0023177	54.8976	-0.211644	0.318274	0.0860733	0.76923	0.999796	Pp4-19C
FBgn0023179	34.6767	-0.260863	0.39616	1.44623	0.229134	0.999796	amon
FBgn0023180	8.36812	0.279855	0.651763	0.0723003	0.788016	0.999796	Orc6
FBgn0023181	5.95553	0.304031	0.81137	0.619879	0.431092	0.999796	Orc4
FBgn0023197	22.3894	0.0478687	0.437525	0.782854	0.37627	0.999796	Jon74E
FBgn0023212	239.451	-0.0573573	0.20796	0.638285	0.424332	0.999796	EloB
FBgn0023213	1836.44	-0.0141639	0.169929	0.131267	0.717122	0.999796	eIF4G1
FBgn0023214	49.7288	0.381165	0.329019	2.24856	0.133739	0.949979	edl
FBgn0023215	268.569	0.398717	0.220135	3.21237	0.0730837	0.828571	Mnt
FBgn0023216	32.1502	0.0481663	0.376765	0.206778	0.649305	0.999796	Parg
FBgn0023388	127.152	-0.127379	0.242153	0.642458	0.422822	0.999796	Dap160
FBgn0023395	6.86617	0.303579	0.75511	0.00764934	0.930305	0.999796	Chd3
FBgn0023407	230.855	0.00423953	0.20797	0.00737812	0.931549	0.999796	B4
FBgn0023416	8.41459	0.307726	0.736961	2.02816	0.154408	0.977098	Ac3
FBgn0023441	194.417	0.0559927	0.214785	1.51418	0.218502	0.999796	fus
FBgn0023458	344.735	-0.345458	0.195543	9.29356	0.0022996	0.166654	Rbcn-3A
FBgn0023477	751.502	-0.249776	0.175672	6.98222	0.00823234	0.324942	Taldo
FBgn0023479	173.925	-0.0673918	0.227496	0.23886	0.625031	0.999796	teq
FBgn0023495	179.818	0.000999572	0.215599	0.793248	0.37312	0.999796	Lip3
FBgn0023506	34.0281	0.0666639	0.36511	1.20834	0.27166	0.999796	Es2
FBgn0023507	531.871	-0.331197	0.187836	0.848605	0.356947	0.999796	D2hgdh
FBgn0023508	134.255	-0.221168	0.240916	2.52178	0.112284	0.916034	Ocrl
FBgn0023509	39.2448	-0.00562204	0.38151	0.65574	0.418068	0.999796	mip130
FBgn0023510	314.229	-0.0295365	0.204546	1.51331	0.218635	0.999796	Rbcn-3B
FBgn0023511	55.7733	0.0133356	0.320193	0.0897111	0.764545	0.999796	Edem1
FBgn0023512	41.7371	0.312831	0.347842	0.0215649	0.88325	0.999796	eIF2Bepsilon
FBgn0023513	12.4803	-0.0959046	0.57037	1.41915	0.233543	0.999796	CG14803
FBgn0023514	63.0132	-0.0397251	0.300082	0.481072	0.487937	0.999796	CG14805
FBgn0023515	8.12535	-0.0164678	0.670578	2.39637	0.121617	0.927505	CG14814
FBgn0023516	109.114	-0.421911	0.262675	3.83402	0.0502222	0.717827	Pex5
FBgn0023517	26.682	0.162454	0.412344	0.128038	0.720475	0.999796	Pgam5
FBgn0023518	68.3494	-0.293981	0.29039	0.031018	0.8602	0.999796	trr
FBgn0023519	32.0879	-0.0771713	0.37735	1.73848	0.187332	0.999796	mRpL16
FBgn0023520	27.9977	0.122017	0.397899	0.0888055	0.765701	0.999796	CG3857
FBgn0023521	14.6822	0.0587519	0.537995	0.0142794	0.904882	0.999796	CG3587
FBgn0023522	59.2989	-0.136497	0.301166	0.532325	0.465631	0.999796	CG11596
FBgn0023525	36.5914	0.343009	0.365367	0.0019851	0.964462	0.999796	CG3191
FBgn0023526	136.583	-0.107483	0.247174	5.48133	0.0192206	0.491761	CG2865
FBgn0023527	30.5522	-0.0205963	0.384704	1.44461	0.229394	0.999796	CG3071
FBgn0023528	265.718	0.05755	0.202205	0.362537	0.5471	0.999796	CG2924
FBgn0023529	833.216	0.078312	0.1746	0.701438	0.402301	0.999796	CG2918
FBgn0023530	43.7345	0.154723	0.337071	0.466632	0.494541	0.999796	CG3740
FBgn0023531	16.4191	-0.0456209	0.51295	0.106402	0.744278	0.999796	CG32809
FBgn0023534	15.9445	0.120188	0.505205	0.615101	0.432874	0.999796	CG17778
FBgn0023535	8.07298	-0.135434	0.693094	1.28284	0.257371	0.999796	arg
FBgn0023536	33.2542	0.132714	0.370183	0.0317271	0.858628	0.999796	CG3156
FBgn0023537	477.93	-0.193523	0.183743	2.36011	0.124473	0.927855	CG17896
FBgn0023540	30.5109	-0.0861355	0.384995	0.0145005	0.904152	0.999796	CG3630
FBgn0023541	1043.84	-0.203295	0.172819	0.160326	0.688857	0.999796	Cyp4d14
FBgn0023542	111.581	0.155572	0.245043	0.227994	0.633015	0.999796	Nmd3
FBgn0023545	52.5452	0.113837	0.324466	0.109606	0.740593	0.999796	PIG-K
FBgn0023549	179.903	-0.54267	0.227407	5.16503	0.0230461	0.530831	Mct1
FBgn0023550	3.98993	-0.587396	1.04885	0.179082	0.672163	0.999796	FarO
FBgn0024150	36.3634	0.415059	0.367388	0.257288	0.611989	0.999796	Ac78C
FBgn0024179	133.027	0.0546377	0.23248	0.104877	0.746053	0.999796	wit
FBgn0024182	35.6041	-0.106802	0.366422	5.74915	0.0164966	0.447908	waw
FBgn0024183	275.686	0.344497	0.213324	0.255281	0.613381	0.999796	vig
FBgn0024187	181.854	0.0211766	0.22395	2.03015	0.154205	0.977098	syd
FBgn0024188	85.664	-0.0519229	0.269063	0.318428	0.572554	0.999796	san
FBgn0024189	4.58815	0.425437	0.871365	0.153627	0.695093	0.999796	sns
FBgn0024191	7.46476	-0.525957	0.792867	0.871258	0.350607	0.999796	sip1
FBgn0024194	38.9788	0.0857187	0.351663	0.0638484	0.800514	0.999796	rasp
FBgn0024196	93.1479	0.0927491	0.258341	1.16491	0.28045	0.999796	robl
FBgn0024222	113.414	-0.174167	0.243226	0.0342756	0.853122	0.999796	IKKbeta
FBgn0024227	2.6261	-0.225429	1.14759	0.257207	0.612045	0.999796	aurB
FBgn0024230	59.8107	-0.0260888	0.297774	0.130163	0.718263	0.999796	Hs2st
FBgn0024232	1.74556	-0.0557369	1.30228	0.00122069	0.972129	0.999796	gprs
FBgn0024234	42.9683	-0.224406	0.352512	0.877863	0.348788	0.999796	gbb
FBgn0024236	217.077	0.16581	0.206545	0.106879	0.743725	0.999796	foi
FBgn0024238	903.358	0.0690866	0.174793	0.0243862	0.875906	0.999796	Fim
FBgn0024244	452.269	-0.0471657	0.183928	3.84932	0.0497663	0.714593	drm
FBgn0024245	21.8759	0.136092	0.444232	0.250629	0.616632	0.999796	dnt
FBgn0024248	246.583	-0.00588311	0.214272	0.107099	0.743471	0.999796	chico
FBgn0024250	29.9344	0.00714436	0.40108	0.226125	0.634412	0.999796	brk
FBgn0024251	323.104	-0.053385	0.19298	4.98936	0.0255037	0.545453	bbx
FBgn0024273	243.888	-0.0558344	0.209903	0.14266	0.705651	0.999796	WASp
FBgn0024277	531.106	0.070988	0.181365	0.00255132	0.959715	0.999796	trio
FBgn0024285	137.301	0.109037	0.23082	1.80576	0.179017	0.999796	Srp54
FBgn0024288	23.5516	-0.412806	0.432793	2.28683	0.130476	0.942037	Sox100B
FBgn0024289	444.344	-0.0681916	0.190287	0.115943	0.733477	0.999796	Sodh-1
FBgn0024291	328.851	0.151317	0.200377	0.785343	0.375512	0.999796	Sirt1
FBgn0024293	177.659	-0.180845	0.225439	0.0635015	0.801045	0.999796	Spn43Ab
FBgn0024314	52.416	-0.23204	0.323076	0.756672	0.384372	0.999796	Plap
FBgn0024315	1549.2	-0.268358	0.171803	3.768	0.0522421	0.721248	Picot
FBgn0024320	541.823	-0.000661105	0.180023	0.426231	0.513844	0.999796	Npc1a
FBgn0024321	102.075	0.0163667	0.255285	0.0556987	0.813428	0.999796	NK7.1
FBgn0024326	271.03	0.149667	0.198015	0.121119	0.727824	0.999796	Mkk4
FBgn0024329	189.265	-0.0709341	0.223676	5.05742	0.0245207	0.541788	Mekk1
FBgn0024330	40.3378	-0.275418	0.362133	0.945024	0.330989	0.999796	MED6
FBgn0024352	402.121	0.202799	0.187222	0.269057	0.603965	0.999796	Stip1
FBgn0024360	21.4423	-0.255393	0.463033	0.0751194	0.784024	0.999796	MTPAP
FBgn0024361	235.239	0.0418352	0.205945	2.30431	0.129015	0.938293	Tsp2A
FBgn0024362	136.086	0.130456	0.238271	0.00234448	0.961382	0.999796	Naa30A
FBgn0024364	32.7925	-0.397287	0.411959	0.129077	0.719391	0.999796	CG11417
FBgn0024365	191.659	-0.0323536	0.222192	0.544192	0.460701	0.999796	CG12773
FBgn0024366	10.5294	-0.347596	0.624592	0.918304	0.337921	0.999796	CG11409
FBgn0024371	55.6846	-0.248533	0.30709	0.00701558	0.933248	0.999796	E2f2
FBgn0024432	204	-0.0878587	0.213587	2.70653	0.0999382	0.901758	Dlc90F
FBgn0024491	57.3066	0.217077	0.298716	0.0893544	0.764999	0.999796	Bin1
FBgn0024509	149.805	-0.218207	0.229193	0.789318	0.374306	0.999796	Sec13
FBgn0024510	22.7808	-0.31777	0.438241	1.0415	0.307473	0.999796	dlt
FBgn0024542	20.6165	0.0804375	0.444428	0.505542	0.477075	0.999796	Neos
FBgn0024555	354.314	0.220647	0.192207	0.00550893	0.940834	0.999796	flfl
FBgn0024556	127.17	-0.52331	0.24643	0.629328	0.427602	0.999796	mEFTu1
FBgn0024558	45.3522	0.249644	0.331095	0.111533	0.738405	0.999796	Dph5
FBgn0024689	97.1891	0.00708793	0.254068	0.219125	0.639708	0.999796	fws
FBgn0024698	55.7818	0.0936934	0.308616	0.466774	0.494475	0.999796	Cpsf160
FBgn0024728	148.113	-0.0405528	0.227271	0.00339278	0.953551	0.999796	Slip1
FBgn0024732	24.0563	0.0188649	0.42148	0.193524	0.66	0.999796	Drep1
FBgn0024733	3979.53	-0.13102	0.188714	0.602187	0.437745	0.999796	RpL10
FBgn0024734	1256.09	-0.0262173	0.168796	10.0484	0.00152479	0.129325	PRL-1
FBgn0024754	99.8235	0.126205	0.265783	0.891902	0.344962	0.999796	Flo1
FBgn0024804	225.643	0.00700698	0.211102	0.00101746	0.974554	0.999796	Dbp80
FBgn0024806	229.405	0.0699148	0.204198	0.400953	0.526597	0.999796	DIP2
FBgn0024807	364.865	0.128767	0.191633	0.199762	0.654913	0.999796	DIP1
FBgn0024811	277.184	-0.0699981	0.206717	0.132772	0.715575	0.999796	Crk
FBgn0024814	420.327	0.0918212	0.186353	3.2984	0.0693475	0.802782	Clc
FBgn0024833	204.687	0.00438931	0.210806	0.180943	0.670564	0.999796	AP-1mu
FBgn0024841	48.5477	0.0937315	0.324629	2.46532	0.116384	0.925292	Pcd
FBgn0024846	152.913	0.0968725	0.225043	3.12164	0.0772591	0.841544	p38b
FBgn0024887	34.1415	0.191305	0.363839	0.309448	0.578019	0.999796	kin17
FBgn0024889	251.815	-0.0668202	0.206847	0.328923	0.566294	0.999796	Kap-alpha1
FBgn0024909	34.2572	-0.375477	0.371688	0.000158196	0.989965	0.999796	Taf7
FBgn0024912	36.9246	0.129486	0.356786	0.121047	0.727901	0.999796	agt
FBgn0024913	5.7253	-0.788775	0.826197	0.12494	0.723737	0.999796	Actbeta
FBgn0024920	9.21474	0.368768	0.629131	0.0435451	0.834702	0.999796	Ts
FBgn0024921	316.606	0.0995412	0.193518	0.0769232	0.781511	0.999796	Tnpo
FBgn0024943	41.6047	0.313378	0.392113	0.0780754	0.779923	0.999796	PIP82
FBgn0024944	2.38837	0.312565	1.15601	0.240562	0.623801	0.999796	Oamb
FBgn0024945	109.723	0.183986	0.247371	0.00775872	0.92981	0.999796	NitFhit
FBgn0024947	669.145	0.0553805	0.181087	0.000891122	0.976185	0.999796	NTPase
FBgn0024956	26.4673	0.195918	0.404476	0.0268711	0.869791	0.999796	Mat1
FBgn0024957	822.84	-0.380118	0.180578	7.27876	0.00697746	0.289561	Irp-1B
FBgn0024958	85.8479	-0.255085	0.270942	8.67463	0.0032267	0.207562	Irp-1A
FBgn0024963	9.26031	-0.0643393	0.65338	0.511709	0.4744	0.999796	GluClalpha
FBgn0024973	53.654	-0.158968	0.319378	2.72287	0.0989203	0.899823	CG2701
FBgn0024975	6.72896	0.296959	0.755746	0.849729	0.356629	0.999796	CG2712
FBgn0024980	109.272	-0.026762	0.245983	0.0521443	0.819373	0.999796	Syx4
FBgn0024983	26.0404	0.091846	0.415309	0.236579	0.626688	0.999796	CG4293
FBgn0024985	192.89	0.229666	0.225597	0.0165691	0.897578	0.999796	Rilpl
FBgn0024986	228.481	0.135945	0.206268	0.879703	0.348283	0.999796	CG3719
FBgn0024987	195.539	0.129435	0.224595	0.011086	0.916146	0.999796	ssx
FBgn0024989	8.19081	-0.136396	0.676757	0.113584	0.736101	0.999796	CG3777
FBgn0024991	16.1919	0.198884	0.507111	0.493317	0.482451	0.999796	CG2694
FBgn0024992	52.8225	-0.203172	0.322397	1.28282	0.257375	0.999796	Spg7
FBgn0024993	10.4466	0.283367	0.608043	0.404128	0.524965	0.999796	CG2662
FBgn0024994	102.445	-0.0401338	0.252008	1.352	0.244929	0.999796	Ugalt
FBgn0024995	106.33	-0.210407	0.276372	0.153172	0.695523	0.999796	CG2680
FBgn0024996	83.5674	-0.0288486	0.26675	0.135746	0.712548	0.999796	eIF2Bbeta
FBgn0024997	59.7655	-0.33628	0.324017	0.33319	0.563787	0.999796	CG2681
FBgn0024998	20.5276	0.111848	0.453941	1.00943	0.315041	0.999796	CG2685
FBgn0025109	54.578	-0.224443	0.311591	0.0451627	0.831705	0.999796	Bem46
FBgn0025111	10.5696	-0.585332	0.631836	0.185439	0.666741	0.999796	Ant2
FBgn0025185	17.1578	-0.02233	0.484771	0.0771389	0.781213	0.999796	az2
FBgn0025186	47.8049	0.0572564	0.326395	0.00315595	0.9552	0.999796	ari-2
FBgn0025335	147.847	-0.306058	0.229013	1.82867	0.176285	0.999796	Cpes
FBgn0025336	51.4342	-0.0647154	0.319848	1.14808	0.283951	0.999796	CG4882
FBgn0025352	152.007	-0.364413	0.234686	4.16894	0.0411715	0.664679	Mtpbeta
FBgn0025366	780.423	0.0578217	0.197352	0.0820551	0.774531	0.999796	Ip259
FBgn0025373	347.345	-0.0516064	0.195015	0.171519	0.678765	0.999796	Fpps
FBgn0025381	190.216	-0.231026	0.220448	2.51799	0.112554	0.916034	rush
FBgn0025388	26.7924	-0.0846907	0.398796	0.797647	0.371798	0.999796	CG12179
FBgn0025390	79.7762	0.485576	0.286497	0.387218	0.533765	0.999796	Mur2B
FBgn0025391	109.436	-0.0678801	0.246927	0.732321	0.392132	0.999796	Scgdelta
FBgn0025394	171.128	0.0355878	0.218506	0.243457	0.62172	0.999796	inc
FBgn0025454	19996.3	0.016866	0.160432	1.43037	0.231704	0.999796	Cyp6g1
FBgn0025455	226.431	0.33264	0.22312	1.16564	0.280298	0.999796	CycT
FBgn0025456	305.986	-0.181793	0.206501	0.118922	0.730207	0.999796	CREG
FBgn0025457	53.6644	-0.0289701	0.312045	0.0412322	0.83909	0.999796	Bub3
FBgn0025463	69.2712	-0.0591209	0.29457	0.287358	0.591919	0.999796	Bap60
FBgn0025469	32.2814	0.0618195	0.384324	0.460328	0.497471	0.999796	slv
FBgn0025519	67.8771	-0.273798	0.298269	0.732844	0.391963	0.999796	fidipidine
FBgn0025525	203.03	0.0965054	0.217112	4.29135	0.0383067	0.643951	bab2
FBgn0025549	64.5764	0.0711912	0.293056	1.05544	0.304259	0.999796	unc-119
FBgn0025558	12.7758	0.0910064	0.554729	0.327064	0.567393	0.999796	CG4101
FBgn0025571	50.1061	-0.0953863	0.332967	3.543	0.0597972	0.753659	SF1
FBgn0025574	189.595	0.26848	0.211922	0.021054	0.884632	0.999796	Pli
FBgn0025582	559.203	-0.0410114	0.183517	0.0344845	0.85268	0.999796	eIF3e
FBgn0025583	156.732	-0.352523	0.227655	0.0694832	0.792091	0.999796	IM2
FBgn0025592	463.691	0.0550111	0.183539	2.8719	0.0901385	0.875017	Gk1
FBgn0025595	10.2556	0.114119	0.616305	0.407005	0.523494	0.999796	AkhR
FBgn0025608	218.902	0.206423	0.21014	1.9111	0.166841	0.994921	Faf2
FBgn0025615	141.903	-0.0140256	0.234943	0.444507	0.504955	0.999796	Torsin
FBgn0025620	392.671	0.0798628	0.194335	1.45938	0.227028	0.999796	CG13360
FBgn0025621	95.4211	-0.282173	0.261064	1.75439	0.185326	0.999796	CG16989
FBgn0025624	69.8898	0.184198	0.285755	0.0863051	0.768928	0.999796	CG4025
FBgn0025625	6.77436	-0.622513	0.853731	0.00115332	0.972909	0.999796	Sik2
FBgn0025626	56.8188	0.0191352	0.305212	1.09417	0.295549	0.999796	CG4281
FBgn0025627	4.82363	0.0497637	0.840087	0.211054	0.645943	0.999796	CG4194
FBgn0025628	234.335	-0.256005	0.218324	7.56925	0.00593723	0.274733	CG4199
FBgn0025629	18.4866	0.135646	0.481252	0.168431	0.68151	0.999796	CG4045
FBgn0025630	18.8817	-0.28878	0.474236	0.302264	0.582467	0.999796	Rtca
FBgn0025631	163.651	0.0225122	0.222423	0.873954	0.349863	0.999796	moody
FBgn0025632	24.9964	0.526887	0.428693	0.0362389	0.849023	0.999796	CG4313
FBgn0025633	174.689	-0.0098961	0.217082	0.650714	0.419857	0.999796	CG13366
FBgn0025634	28.1381	-0.155048	0.399705	2.38441	0.122551	0.927505	CG13367
FBgn0025635	27.5677	-0.270253	0.408315	0.0347592	0.852101	0.999796	CG17829
FBgn0025637	601.595	-0.0580729	0.187691	1.6065	0.204984	0.999796	SkpA
FBgn0025638	339.075	0.0356874	0.191438	1.98677	0.158679	0.983503	Roc1a
FBgn0025639	190.702	-0.0505262	0.225898	0.024261	0.876223	0.999796	Hmt4-20
FBgn0025640	32.9291	-0.0107483	0.402345	0.000431587	0.983425	0.999796	CG13369
FBgn0025641	18.9014	-0.0126327	0.489019	0.100007	0.751821	0.999796	DAAM
FBgn0025643	6.84375	0.129864	0.785593	1.03809	0.308265	0.999796	CG3588
FBgn0025674	104.119	0.0088277	0.248799	0.137202	0.711079	0.999796	CycK
FBgn0025676	14.2755	-0.191967	0.537227	0.304171	0.581279	0.999796	CkIIalpha-i3
FBgn0025678	241.214	-0.000630722	0.204675	0.272423	0.601711	0.999796	CaBP1
FBgn0025680	340.971	-0.0319081	0.202136	5.1311	0.0235008	0.537025	cry
FBgn0025681	155.504	-0.182313	0.226458	4.18124	0.0408738	0.661063	CG3558
FBgn0025682	24.5819	0.0963184	0.443978	0.282439	0.595107	0.999796	scf
FBgn0025683	2717.75	-0.124895	0.169939	0.451001	0.50186	0.999796	CG3164
FBgn0025684	40.5393	0.0243262	0.343136	1.018	0.312994	0.999796	MFS18
FBgn0025686	4.17604	0.0335198	0.91345	0.321644	0.570621	0.999796	Amnionless
FBgn0025692	746.018	-0.0489438	0.18013	1.87252	0.171186	0.99605	Lfg
FBgn0025693	450.571	-0.128306	0.19572	0.15312	0.695572	0.999796	ZnT41F
FBgn0025697	108.414	-0.173053	0.250462	0.267054	0.605315	0.999796	santa-maria
FBgn0025700	380.917	-0.0432463	0.194746	2.11343	0.146012	0.963289	CG5885
FBgn0025702	29.4199	0.152231	0.40198	0.0230327	0.879372	0.999796	Srpk79D
FBgn0025709	280.393	-0.553338	0.23671	0.640637	0.42348	0.999796	CNT2
FBgn0025712	16.4678	0.257623	0.502965	0.692752	0.40523	0.999796	CG13920
FBgn0025716	44.2004	0.0402561	0.3311	0.00633755	0.936548	0.999796	Bap55
FBgn0025720	130.46	0.0929284	0.23915	0.0280418	0.86701	0.999796	Ate1
FBgn0025724	270.401	-0.0791375	0.207477	4.74575	0.0293707	0.57872	beta'COP
FBgn0025725	345.751	-0.302247	0.193358	1.88123	0.170194	0.995792	alphaCOP
FBgn0025726	255.309	0.00829864	0.204783	0.340194	0.559718	0.999796	unc-13
FBgn0025739	4.76734	-0.171724	0.881753	0.189797	0.663085	0.999796	pon
FBgn0025740	234.302	-0.043231	0.2052	0.612759	0.433751	0.999796	PlexB
FBgn0025741	616.357	-0.0813338	0.186731	0.269574	0.603618	0.999796	PlexA
FBgn0025742	69.1964	-0.373996	0.293885	0.0968217	0.755678	0.999796	mtm
FBgn0025743	38.6326	-0.119912	0.356657	0.00118341	0.972558	0.999796	mbt
FBgn0025777	163.156	0.0468721	0.219848	0.250539	0.616696	0.999796	homer
FBgn0025781	24.705	-0.283188	0.423194	0.00498331	0.943722	0.999796	Cdc16
FBgn0025790	78.4247	0.00457042	0.272093	4.98499	0.0255681	0.545453	TBPH
FBgn0025800	442.092	0.114371	0.184819	0.774279	0.378897	0.999796	Smox
FBgn0025802	95.6809	0.233017	0.254377	0.000438393	0.983295	0.999796	Sbf
FBgn0025807	13.9028	0.32736	0.544687	0.0601476	0.806263	0.999796	Rad9
FBgn0025808	12.407	0.347693	0.568826	0.00572719	0.939675	0.999796	Rad17
FBgn0025809	48.1341	0.0144586	0.320237	0.440826	0.506724	0.999796	Paf-AHalpha
FBgn0025814	706.061	-0.0946497	0.17695	4.39682	0.036006	0.631688	Mgstl
FBgn0025815	22.3678	0.107133	0.437745	0.00184168	0.965769	0.999796	Mcm6
FBgn0025820	40.1241	-0.102253	0.347398	0.284132	0.594006	0.999796	JTBR
FBgn0025827	5.22523	0.131896	0.840349	0.401439	0.526347	0.999796	CG6421
FBgn0025830	53.5347	0.120729	0.310231	0.163398	0.686047	0.999796	IntS8
FBgn0025832	14.093	0.0172201	0.531513	0.0206737	0.885671	0.999796	Fen1
FBgn0025836	921.348	0.0571381	0.171761	0.724177	0.394777	0.999796	RhoGAP1A
FBgn0025839	219.43	0.0295561	0.207652	0.186174	0.66612	0.999796	ND-B14.5A
FBgn0025864	301.422	-0.066319	0.197922	0.0933275	0.759989	0.999796	Crag
FBgn0025865	249.665	-0.0549109	0.203508	0.345082	0.55691	0.999796	Cortactin
FBgn0025866	157.455	0.0225087	0.224789	0.0196607	0.888489	0.999796	CalpB
FBgn0025874	34.5343	-0.0162107	0.364409	0.0443353	0.833231	0.999796	Meics
FBgn0025879	164.879	-0.00439899	0.230459	1.27363	0.259086	0.999796	Timp
FBgn0025885	228.387	-0.11129	0.206932	4.06446	0.0437946	0.683624	Inos
FBgn0025936	455.07	-0.0709882	0.187384	0.0218321	0.882535	0.999796	Eph
FBgn0026015	27.5869	-0.38377	0.437065	4.19286	0.0405947	0.660282	Top3beta
FBgn0026056	52.8964	-0.0711485	0.311214	1.27468	0.258891	0.999796	Rlip
FBgn0026059	281.064	0.183605	0.213478	1.34385	0.246357	0.999796	Mhcl
FBgn0026060	53.8498	0.20023	0.310052	0.36927	0.543403	0.999796	Mipp2
FBgn0026061	2380.78	-0.0898461	0.165457	0.088538	0.766044	0.999796	Mipp1
FBgn0026076	233.485	-0.0761435	0.208917	1.61627	0.203613	0.999796	UBL3
FBgn0026077	135.195	0.12774	0.233452	5.98541	0.0144247	0.419627	Gasp
FBgn0026079	31.3311	0.0679863	0.382943	3.67458	0.0552482	0.740885	Nsun2
FBgn0026080	65.0943	0.101751	0.286361	1.09322	0.29576	0.999796	Tip60
FBgn0026083	342.546	0.00789013	0.19152	0.0181075	0.892957	0.999796	tyf
FBgn0026084	435.99	-0.052546	0.195988	5.77138	0.0162892	0.445151	cib
FBgn0026085	1.53383	-0.212123	1.40894	0.0292355	0.864236	0.999796	dgt4
FBgn0026086	197.826	0.0493077	0.21054	0.0711722	0.789638	0.999796	Adar
FBgn0026088	197.257	-0.118781	0.218541	0.00364498	0.951858	0.999796	CG14818
FBgn0026089	93.6106	-0.203801	0.261138	1.28319	0.257307	0.999796	CG14817
FBgn0026090	123.57	-0.102234	0.248461	0.436586	0.508775	0.999796	CG14812
FBgn0026143	17.9628	0.591725	0.493557	6.42996e-05	0.993602	0.999796	CDC45L
FBgn0026144	14.4008	0.506401	0.528723	0.0636826	0.800767	0.999796	CBP
FBgn0026147	100.845	-0.149546	0.27192	0.164935	0.684653	0.999796	TTLL4A
FBgn0026148	7.79067	0.302968	0.707432	0.317458	0.573139	0.999796	CG12253
FBgn0026149	10.1144	0.482564	0.641613	0.101672	0.749832	0.999796	BCL7-like
FBgn0026150	385.252	-0.120512	0.195537	0.0253774	0.87343	0.999796	ApepP
FBgn0026160	237.311	0.127265	0.244857	5.01258	0.0251637	0.541988	tna
FBgn0026179	278.109	-0.0394113	0.19917	1.28522	0.256931	0.999796	siz
FBgn0026181	303.727	0.0411875	0.198114	0.0913978	0.762408	0.999796	Rok
FBgn0026189	128.564	0.109288	0.233517	0.885124	0.346802	0.999796	prominin-like
FBgn0026192	199.332	0.00597921	0.21603	1.28946	0.256148	0.999796	par-6
FBgn0026196	84.2292	0.177818	0.264364	0.562559	0.453231	0.999796	nop5
FBgn0026199	316.965	-0.0297768	0.19822	0.0110156	0.916411	0.999796	myo
FBgn0026206	144.038	0.249332	0.225504	0.317582	0.573064	0.999796	mei-P26
FBgn0026207	32.0434	-0.185599	0.387245	0.0338542	0.854017	0.999796	mbo
FBgn0026238	187.339	-0.10271	0.236049	2.89021e-06	0.998644	0.999796	gus
FBgn0026239	72.981	-0.151734	0.282798	0.603982	0.437063	0.999796	gukh
FBgn0026250	964.044	-0.0784436	0.180587	1.28996	0.256056	0.999796	eIF1A
FBgn0026252	536.771	0.0295559	0.180327	0.0141842	0.905198	0.999796	msk
FBgn0026255	14.5769	-0.0151658	0.527314	0.177141	0.673842	0.999796	clumsy
FBgn0026257	13.8296	-0.0595799	0.539762	0.0843251	0.771519	0.999796	cav
FBgn0026259	250.165	-0.0251015	0.203115	2.12111	0.145282	0.963289	eIF5B
FBgn0026261	90.2627	-0.19418	0.262708	1.18777	0.275779	0.999796	bonsai
FBgn0026262	371.144	-0.0312082	0.189962	1.84552	0.174305	0.998495	bip2
FBgn0026263	17.7189	-0.142658	0.48416	0.00040326	0.983978	0.999796	bip1
FBgn0026268	9.15934	0.0503352	0.713366	0.0125665	0.910744	0.999796	antdh
FBgn0026309	34.0032	-0.196388	0.366456	0.498063	0.480352	0.999796	aft
FBgn0026313	124.141	0.156528	0.256098	0.683498	0.408385	0.999796	X11L
FBgn0026314	145.647	-0.570926	0.693125	0.0789249	0.77876	0.999796	Ugt35B1
FBgn0026315	561.495	-0.236757	0.210134	0.522177	0.469915	0.999796	Ugt35A1
FBgn0026316	332.188	0.0157921	0.192821	2.34094	0.126013	0.929047	Ubc10
FBgn0026317	97.112	-0.0333905	0.255543	2.66652	0.10248	0.90823	Tsc1
FBgn0026319	26.2018	-0.151772	0.416476	0.00121302	0.972217	0.999796	Traf4
FBgn0026323	148.826	0.0525017	0.226379	0.543288	0.461073	0.999796	Tak1
FBgn0026324	47.7336	-0.186739	0.33285	0.59585	0.440166	0.999796	Taf10b
FBgn0026326	60.5545	-0.0592841	0.298387	0.0377534	0.845939	0.999796	Mad1
FBgn0026369	238.552	0.115234	0.209113	1.77608	0.182632	0.999796	Sara
FBgn0026371	26.0055	-0.0356835	0.411573	0.0237941	0.87741	0.999796	SAK
FBgn0026372	2459.77	-0.116504	0.164801	1.8357	0.175456	0.999796	RpL23A
FBgn0026373	29.886	-0.235782	0.392711	0.179873	0.671482	0.999796	RpII33
FBgn0026374	121.829	0.579573	0.259392	0.785347	0.375511	0.999796	Rhp
FBgn0026375	165.96	0.393892	0.237209	0.340086	0.55978	0.999796	RhoGAPp190
FBgn0026376	52.3447	0.155339	0.309554	0.0377302	0.845986	0.999796	Rgl
FBgn0026378	94.7728	0.133255	0.257156	0.00119668	0.972404	0.999796	Rep
FBgn0026379	111.692	-0.165922	0.249857	0.597532	0.439521	0.999796	Pten
FBgn0026380	334.616	0.0269693	0.191805	0.297728	0.58531	0.999796	Prosbeta3
FBgn0026393	8.82312	-0.138912	0.667423	0.00163896	0.967707	0.999796	Or43b
FBgn0026400	69.7818	0.268258	0.28885	0.217057	0.641291	0.999796	Noa36
FBgn0026401	381.306	0.00216371	0.188772	0.29868	0.584711	0.999796	Nipped-B
FBgn0026402	23.0089	-0.109526	0.430509	0.428745	0.512605	0.999796	NiPp1
FBgn0026403	7.29466	-0.396737	0.728496	1.91063	0.166894	0.994921	Ndg
FBgn0026404	103.875	0.0348141	0.257082	1.10146	0.293946	0.999796	Dronc
FBgn0026409	2472.46	-0.228269	0.165311	2.23935	0.134537	0.951425	Mpcp2
FBgn0026415	1102.77	-0.162971	0.171642	0.193459	0.660053	0.999796	Idgf4
FBgn0026417	14.7386	0.229865	0.511571	0.0299784	0.862539	0.999796	Hus1-like
FBgn0026418	670.681	0.100643	0.176235	0.923088	0.336665	0.999796	Hsc70Cb
FBgn0026427	155.473	0.0872503	0.223446	0.00390401	0.950179	0.999796	Su(var)2-HP2
FBgn0026428	93.1591	-0.430365	0.291974	2.28936	0.130263	0.942013	HDAC6
FBgn0026430	46.7174	0.144213	0.327503	1.42637	0.232358	0.999796	Grip84
FBgn0026431	35.5457	-0.334129	0.370401	0.0927648	0.760691	0.999796	Grip75
FBgn0026432	32.0386	-0.155476	0.372517	0.595702	0.440222	0.999796	Grip163
FBgn0026433	19.372	0.0440474	0.468142	0.0185015	0.891805	0.999796	Grip128
FBgn0026438	8.739	0.122681	0.672981	0.76047	0.383182	0.999796	Eaat2
FBgn0026439	416.702	0.12208	0.187476	0.0257095	0.872612	0.999796	Eaat1
FBgn0026441	52.895	0.100316	0.318804	0.88825	0.345952	0.999796	ear
FBgn0026479	209.155	-0.144553	0.214084	0.208959	0.647585	0.999796	Drp1
FBgn0026533	317.299	0.187305	0.192588	0.118812	0.730327	0.999796	Dek
FBgn0026562	100.963	-0.312938	0.260372	1.70582	0.191528	0.999796	SPARC
FBgn0026563	100.067	-0.119658	0.282948	0.199825	0.654862	0.999796	CG1979
FBgn0026565	224.592	-0.13949	0.20721	1.38602	0.239079	0.999796	Ass
FBgn0026566	55.2791	0.292262	0.318116	0.156625	0.692283	0.999796	CG1307
FBgn0026570	93.6756	-0.094064	0.256737	0.59819	0.43927	0.999796	CG5704
FBgn0026573	83.9224	0.17982	0.263299	0.00887058	0.924963	0.999796	ADD1
FBgn0026575	142.088	-0.061654	0.232205	0.271092	0.6026	0.999796	hang
FBgn0026576	90.6588	0.0311338	0.258423	1.99175	0.158158	0.982834	Pisd
FBgn0026577	128.696	0.0704359	0.234619	2.89386	0.0889178	0.872141	CG8677
FBgn0026582	21.9972	-0.174644	0.435669	1.22418	0.268541	0.999796	Hmg-2
FBgn0026592	53.3371	-0.42998	0.324096	1.19739	0.273844	0.999796	Fie
FBgn0026593	97.3704	-0.129347	0.263653	2.41672	0.120046	0.927393	CG5707
FBgn0026597	56.7782	0.371814	0.310752	0.0446553	0.832639	0.999796	Axn
FBgn0026598	6.95859	0.395236	0.710761	0.0113967	0.914983	0.999796	Apc2
FBgn0026602	27.6283	-0.678988	0.442057	0.0110463	0.916295	0.999796	Ady43A
FBgn0026616	33.5853	-0.0714565	0.370907	0.178954	0.672274	0.999796	alpha-Man-IIb
FBgn0026619	137.878	0.0122823	0.241632	0.0144837	0.904207	0.999796	Taz
FBgn0026620	457.192	-0.0187659	0.191743	0.495273	0.481584	0.999796	tacc
FBgn0026630	395.172	-0.127813	0.193854	0.0988911	0.753164	0.999796	nes
FBgn0026634	87.6164	-0.0947034	0.262873	0.176144	0.674708	0.999796	ldlCp
FBgn0026666	21.8373	-0.142701	0.446399	0.40822	0.522874	0.999796	MagR
FBgn0026679	19.9618	-0.335574	0.47747	2.10329	0.146982	0.965107	IntS4
FBgn0026702	6.28468	-0.92138	0.882887	0.529372	0.466871	0.999796	l(1)G0045
FBgn0026713	31.1863	-0.0432765	0.388664	0.0844666	0.771333	0.999796	l(1)G0007
FBgn0026718	170.872	0.00422739	0.21817	0.0407366	0.840047	0.999796	Agpat2
FBgn0026721	32.0349	-0.627064	0.440414	1.94568	0.163053	0.990582	fat-spondin
FBgn0026722	74.6549	0.131485	0.274527	2.56378	0.109337	0.914241	drosha
FBgn0026737	50.6037	-0.303118	0.320339	0.23797	0.625676	0.999796	CG6171
FBgn0026738	28.8627	-0.0984167	0.430717	0.188321	0.664318	0.999796	CG7857
FBgn0026741	44.8744	-0.20676	0.339127	2.89554	0.0888251	0.872141	mRpL18
FBgn0026749	174.325	0.00181219	0.223019	0.16429	0.685237	0.999796	Yippee
FBgn0026751	29.0798	0.203994	0.394783	0.193638	0.659906	0.999796	XRCC1
FBgn0026755	273.044	0.110089	0.212218	2.38046	0.122861	0.927505	Ugt37B1
FBgn0026756	54.7611	-0.621559	0.328008	4.70579	0.0300612	0.579842	Ugt37A1
FBgn0026760	127.058	0.175248	0.235999	1.03167	0.309768	0.999796	Tehao
FBgn0026761	136.674	-0.0444608	0.238347	0.0207601	0.885434	0.999796	Trap1
FBgn0026777	586.149	-0.163844	0.186534	0.103557	0.747602	0.999796	Rad23
FBgn0026787	267.715	-0.0238927	0.204425	0.00213843	0.963116	0.999796	Nhe1
FBgn0026869	436.559	0.000501353	0.187108	0.178127	0.672988	0.999796	Thd1
FBgn0026872	50.3888	-0.0643196	0.355323	0.122879	0.725932	0.999796	CG14777
FBgn0026873	27.932	-0.134854	0.401314	0.125566	0.723075	0.999796	MED18
FBgn0026878	11.0361	-0.296394	0.597804	0.076168	0.782559	0.999796	CG4325
FBgn0026879	142.259	0.103989	0.228705	1.26058	0.261541	0.999796	CG13364
FBgn0027052	148.881	-0.144095	0.235799	0.0648375	0.799007	0.999796	STUB1
FBgn0027053	85.6872	-0.229401	0.265647	0.242709	0.622256	0.999796	CSN5
FBgn0027054	97.1661	0.0224069	0.258417	0.395138	0.529611	0.999796	CSN4
FBgn0027055	141.53	0.00206138	0.228576	0.608053	0.435522	0.999796	CSN3
FBgn0027057	121.203	-0.0644831	0.242642	0.169267	0.680764	0.999796	CSN1b
FBgn0027066	355.961	-0.214538	0.203621	0.192814	0.660585	0.999796	Eb1
FBgn0027070	70.4191	-0.220442	0.287284	1.53943	0.214702	0.999796	Ugt36E1
FBgn0027073	1461.33	-0.262898	0.16948	2.55287	0.110094	0.914241	Ugt49B1
FBgn0027079	135.533	-0.255841	0.236372	2.80299	0.0940885	0.889276	ValRS
FBgn0027080	167.045	-0.0916103	0.225895	0.722169	0.395433	0.999796	TyrRS
FBgn0027081	266.434	-0.110251	0.201105	1.94318	0.163324	0.990582	ThrRS
FBgn0027082	17.2228	0.56055	0.502345	0.166977	0.682813	0.999796	ProRS-m
FBgn0027083	12.9024	-0.0482942	0.551734	2.29411	0.129865	0.939901	MetRS-m
FBgn0027084	135.749	-0.0700007	0.236466	7.10164	0.00770137	0.308055	LysRS
FBgn0027085	53.9078	0.014617	0.309231	0.0289726	0.864842	0.999796	LeuRS-m
FBgn0027086	260.162	0.0668616	0.211621	0.0182322	0.892591	0.999796	IleRS
FBgn0027087	96.7497	-0.0734089	0.273212	2.68367	0.101382	0.904765	HisRS
FBgn0027088	132.772	0.0104714	0.235108	2.58942	0.10758	0.914241	GlyRS
FBgn0027090	121.326	0.00870202	0.242785	6.27532	0.0122431	0.396021	GlnRS
FBgn0027091	110.312	-0.00764563	0.247423	0.445614	0.504425	0.999796	CysRS
FBgn0027093	129.639	-0.249537	0.236489	0.209118	0.647459	0.999796	ArgRS
FBgn0027094	195.211	-0.0688988	0.213175	1.62787	0.201997	0.999796	AlaRS
FBgn0027095	300.95	-0.00527815	0.199407	2.92295	0.0873283	0.871246	Manf
FBgn0027101	241.395	-0.0181249	0.206747	0.125118	0.723549	0.999796	Dyrk3
FBgn0027106	433.575	-0.0844347	0.185638	0.570463	0.450075	0.999796	Inx7
FBgn0027108	437.678	0.0412332	0.184849	0.90715	0.340872	0.999796	Inx2
FBgn0027109	83.3563	-0.0192236	0.274703	4.38806	0.0361914	0.632452	NPF
FBgn0027111	7.74522	-0.0114468	0.691535	0.40518	0.524426	0.999796	miple1
FBgn0027259	5.60805	-0.44797	0.804169	0.0680578	0.794186	0.999796	Kmn1
FBgn0027279	424.555	0.11893	0.186601	0.344669	0.557146	0.999796	l(1)G0196
FBgn0027280	273.519	-0.0724612	0.200255	0.0832178	0.772983	0.999796	l(1)G0193
FBgn0027287	199.841	-0.0193664	0.214641	1.96069	0.16144	0.990582	Gmap
FBgn0027291	893.258	-0.0209559	0.172599	0.557524	0.45526	0.999796	Idh3a
FBgn0027296	22.0934	-0.0948427	0.443195	0.0631791	0.80154	0.999796	temp
FBgn0027329	250.249	-0.141494	0.203515	4.00151	0.0454595	0.695011	CCT6
FBgn0027330	24.66	-0.00626355	0.430358	0.447738	0.503411	0.999796	l(1)G0020
FBgn0027334	18.8598	0.525889	0.497064	0.223193	0.636618	0.999796	l(1)G0004
FBgn0027335	294.332	0.113628	0.200809	0.84742	0.357283	0.999796	Rip11
FBgn0027338	935.836	-0.0315032	0.173832	0.0577279	0.810124	0.999796	Kap-alpha3
FBgn0027339	274.305	0.15599	0.212054	0.096444	0.756139	0.999796	jim
FBgn0027341	433.534	-0.0861936	0.184713	0.347734	0.555399	0.999796	Gfat1
FBgn0027342	87.0831	-0.0884511	0.265606	0.00241614	0.960796	0.999796	fz4
FBgn0027343	32.699	-0.274846	0.399376	1.01597	0.313477	0.999796	fz3
FBgn0027348	202.874	-0.495426	0.219087	0.964455	0.326067	0.999796	bgm
FBgn0027356	803.066	-0.199242	0.176004	1.05618	0.304087	0.999796	Amph
FBgn0027359	104.689	-0.119697	0.249541	0.458162	0.498484	0.999796	Tim8
FBgn0027360	403.752	-0.0592361	0.192047	1.86032	0.172588	0.997755	Tim10
FBgn0027363	260.369	-0.0911869	0.202066	4.97285	0.0257481	0.54581	Stam
FBgn0027375	104.08	0.102919	0.247505	0.0070508	0.933081	0.999796	RecQ5
FBgn0027378	46.7889	-0.0327748	0.32447	0.329705	0.565833	0.999796	MRG15
FBgn0027453	71.2099	-0.02335	0.283854	0.150721	0.697848	0.999796	Dnz1
FBgn0027490	15.2519	0.152063	0.514114	1.06872	0.301235	0.999796	D12
FBgn0027492	724.295	0.219823	0.177892	0.160843	0.688382	0.999796	wdb
FBgn0027493	825.701	0.00678636	0.17454	0.982418	0.321603	0.999796	AdSS
FBgn0027495	58.9446	-0.0428168	0.298277	0.336133	0.56207	0.999796	Smyd4-4
FBgn0027496	70.4913	0.130224	0.283843	1.28796	0.256425	0.999796	epsilonCOP
FBgn0027497	80.5942	-0.233013	0.280902	0.0369156	0.847637	0.999796	Madm
FBgn0027498	23.6845	0.0051197	0.434428	0.245054	0.62058	0.999796	CG2061
FBgn0027499	67.303	0.316314	0.286337	1.85249	0.173494	0.997755	wde
FBgn0027500	5.53274	-0.233907	0.814571	0.0999204	0.751925	0.999796	spd-2
FBgn0027503	61.3094	0.0553074	0.29397	0.416592	0.518643	0.999796	CG11970
FBgn0027504	94.4042	0.123401	0.258835	2.53623	0.11126	0.914241	CG8878
FBgn0027505	101.273	-0.100826	0.252789	2.35418	0.124948	0.928302	Rab3-GAP
FBgn0027506	246.007	0.121226	0.202635	0.163658	0.685811	0.999796	EDTP
FBgn0027507	161.494	-0.227426	0.224096	0.00180422	0.966119	0.999796	CG1344
FBgn0027508	63.2657	-0.194117	0.297525	5.35691	0.0206403	0.506753	Tnks
FBgn0027509	75.7523	-0.123697	0.27666	0.996478	0.318164	0.999796	TBCD
FBgn0027512	61.6498	-0.217393	0.297255	0.0509978	0.821336	0.999796	CG10254
FBgn0027513	4.60561	-0.227039	0.905124	0.0157191	0.900226	0.999796	ana2
FBgn0027514	22.8905	0.431963	0.44164	0.00866686	0.925827	0.999796	CG1024
FBgn0027515	135.925	0.105225	0.231252	1.07902	0.298917	0.999796	CG7115
FBgn0027518	37.6575	0.0519811	0.36102	0.575814	0.447958	0.999796	Wdr24
FBgn0027521	8.27006	-0.49143	0.6979	0.331552	0.564747	0.999796	CG3679
FBgn0027524	45.179	-0.010083	0.331758	0.261409	0.609154	0.999796	CG3909
FBgn0027525	430.771	0.213781	0.190225	2.09415	0.147864	0.965339	LTV1
FBgn0027526	65.5749	-0.0265656	0.289163	1.00659	0.315721	0.999796	Ublcp1
FBgn0027528	324.124	0.0385112	0.194112	0.0667651	0.796106	0.999796	goe
FBgn0027529	192.841	0.274622	0.212161	3.4392	0.0636664	0.7692	tapas
FBgn0027532	251.225	0.116204	0.200554	7.70824	0.00549692	0.267239	CG7139
FBgn0027535	117.966	0.0390929	0.241289	0.509343	0.475423	0.999796	botv
FBgn0027537	48.3944	0.196215	0.318625	0.946822	0.33053	0.999796	Nup93-1
FBgn0027538	203.143	-0.113736	0.212238	1.6837	0.194434	0.999796	beta4GalNAcTA
FBgn0027539	65.7638	0.0424459	0.289848	0.763068	0.38237	0.999796	lili
FBgn0027547	1033.41	0.00251506	0.186755	2.73065	0.0984394	0.898891	CG1927
FBgn0027548	92.5372	-0.013577	0.261988	1.07297	0.300276	0.999796	nito
FBgn0027549	279.396	0.0188168	0.200861	0.278489	0.597693	0.999796	Nulp1
FBgn0027550	9.47603	-0.33114	0.650471	1.10175	0.293882	0.999796	CG6495
FBgn0027552	863.929	-0.113651	0.184332	0.372375	0.541712	0.999796	CG10863
FBgn0027553	17.2573	-0.702342	0.532193	0.0604882	0.805726	0.999796	NELF-B
FBgn0027554	95.6594	0.122674	0.256664	2.84168	0.0918484	0.882522	CG8042
FBgn0027556	2372.25	0.262668	0.180963	3.31872	0.0684953	0.797025	CG4928
FBgn0027558	53.5823	0.0172157	0.31082	0.0379858	0.845472	0.999796	Pgant3
FBgn0027560	503.252	-0.427736	0.192203	7.95572	0.00479356	0.24723	Tps1
FBgn0027561	100.618	0.0489137	0.260807	0.447873	0.503347	0.999796	CG18659
FBgn0027562	26.9448	-0.0561378	0.421585	0.974127	0.323653	0.999796	CG10345
FBgn0027563	25.221	0.206979	0.415886	0.138179	0.710098	0.999796	CG9631
FBgn0027564	51.5251	-0.0681743	0.319397	0.496349	0.481109	0.999796	CG3149
FBgn0027565	90.5836	0.140081	0.269074	0.166586	0.683164	0.999796	CG5498
FBgn0027567	237.182	0.0927563	0.210264	0.872465	0.350274	0.999796	CG8108
FBgn0027568	147.853	0.0886903	0.233412	4.31971	0.0376734	0.636699	Cand1
FBgn0027569	219.848	0.176963	0.209392	1.97271e-05	0.996456	0.999796	cert
FBgn0027570	48.283	-0.127602	0.330174	2.76178	0.0965407	0.893798	Nep2
FBgn0027572	415.708	-0.0308131	0.19251	0.00653584	0.935566	0.999796	CG5009
FBgn0027574	34.977	0.140803	0.363267	0.435835	0.509139	0.999796	CG5815
FBgn0027575	4.27299	-0.585554	0.913305	0.713709	0.398215	0.999796	GABA-B-R2
FBgn0027578	42.502	-0.380031	0.359883	0.00275058	0.958173	0.999796	Nepl21
FBgn0027579	328.95	0.0118387	0.195376	1.6695	0.196325	0.999796	mino
FBgn0027580	438.225	-0.392311	0.194124	0.535766	0.464193	0.999796	PCB
FBgn0027581	110.268	0.580887	0.25362	1.44821	0.228815	0.999796	CG6191
FBgn0027582	330.216	-0.162141	0.194458	0.302268	0.582464	0.999796	CG6230
FBgn0027583	103.445	0.0343308	0.249613	0.0202333	0.886888	0.999796	CG7601
FBgn0027584	29.2689	-0.421126	0.428036	0.0645954	0.799375	0.999796	CG4757
FBgn0027585	98.7262	0.099164	0.298991	0.736408	0.390814	0.999796	CG8740
FBgn0027586	377.665	-0.0965989	0.204907	4.66293	0.0308206	0.585068	CG5867
FBgn0027587	101.325	0.0790163	0.249041	2.1441	0.143119	0.963289	CG7028
FBgn0027588	619.309	-0.194569	0.17894	3.03652	0.0814102	0.847551	GCS2alpha
FBgn0027590	1857.95	0.0222271	0.166351	2.02464	0.154766	0.977237	GstE12
FBgn0027592	69.9481	0.160722	0.280436	0.595034	0.440479	0.999796	MED15
FBgn0027594	528.126	0.129238	0.181033	0.145215	0.703151	0.999796	drpr
FBgn0027596	203.558	-0.129162	0.216311	2.87725	0.0898394	0.874841	Kank
FBgn0027597	23.9826	-0.00191549	0.458659	0.0581297	0.809477	0.999796	CG17712
FBgn0027598	371.048	0.106213	0.191425	0.225561	0.634835	0.999796	cindr
FBgn0027599	61.5474	-0.122095	0.298222	1.20926	0.27148	0.999796	CG2790
FBgn0027600	3.80451	-0.53481	1.01294	0.0357037	0.850129	0.999796	obst-B
FBgn0027601	199.056	-0.0995063	0.215152	0.117033	0.732275	0.999796	pdgy
FBgn0027602	10.9821	-0.268103	0.613751	0.52676	0.467972	0.999796	CG8611
FBgn0027603	239.658	-0.0374428	0.209124	0.0599043	0.806647	0.999796	Ulp1
FBgn0027607	247.15	0.0232202	0.204325	0.0861993	0.769066	0.999796	CG8230
FBgn0027608	16.0815	-0.315057	0.52367	1.27469	0.258888	0.999796	CG2082
FBgn0027609	21.7931	-0.375798	0.471773	0.0942136	0.758887	0.999796	morgue
FBgn0027610	456.271	-0.0779153	0.188202	2.97412	0.0846062	0.858518	Dic1
FBgn0027611	2779.72	-0.376011	0.16861	3.01648	0.082422	0.850036	LManII
FBgn0027615	39.6258	-0.0237614	0.360506	0.0124903	0.911014	0.999796	OXA1L
FBgn0027616	74.7752	0.415369	0.283237	0.535702	0.464219	0.999796	Ythdc1
FBgn0027617	19.548	0.307805	0.459709	1.15277	0.282971	0.999796	CG5808
FBgn0027619	314.064	0.0346835	0.195118	1.39438	0.237666	0.999796	eIF3j
FBgn0027620	86.1914	0.114307	0.262039	0.424829	0.514537	0.999796	Acf
FBgn0027621	197.764	-0.1048	0.220055	1.88318	0.169973	0.995792	Pfrx
FBgn0027654	22.8551	0.137374	0.45598	1.1558	0.282339	0.999796	jdp
FBgn0027655	151.861	0.030261	0.228881	0.353272	0.552267	0.999796	htt
FBgn0027657	899.362	-0.0342136	0.177672	2.47012	0.116029	0.924927	glob1
FBgn0027660	65.5442	0.231583	0.301173	0.00675133	0.934514	0.999796	blot
FBgn0027779	2270.19	-0.145734	0.167994	0.0248003	0.874866	0.999796	VhaSFD
FBgn0027780	43.4207	-0.0560849	0.340131	0.747541	0.387256	0.999796	Aasdh
FBgn0027783	26.8958	-0.0973404	0.403608	0.000112451	0.991539	0.999796	SMC2
FBgn0027784	24.2312	-0.10444	0.421187	0.11649	0.732873	0.999796	Prp18
FBgn0027785	297.994	0.196276	0.196382	0.155073	0.693734	0.999796	NP15.6
FBgn0027786	170.149	0.00871981	0.218569	1.60549	0.205127	0.999796	Mtch
FBgn0027790	54.0188	0.166625	0.313344	0.0900386	0.764128	0.999796	GV1
FBgn0027791	8.89062	0.201875	0.690349	0.143454	0.704871	0.999796	O-fut2
FBgn0027794	25.8065	0.0412181	0.432395	3.47063	0.0624677	0.766524	Lrpprc2
FBgn0027795	3.54523	-0.220874	1.07563	0.325784	0.568152	0.999796	CG14785
[truncated: 6,961 more rows]

## Sheet: Table S4
	baseMean	log2FoldChange	lfcSE	stat	pvalue	padj	gene
FBgn0000008	11.6343	0.120448	0.582166	0.149679	0.698843	0.999796	a
FBgn0000014	24.3349	0.270821	0.425651	1.29128	0.255813	0.999796	abd-A
FBgn0000015	66.5768	-0.0352232	0.299803	1.42685	0.232279	0.999796	Abd-B
FBgn0000017	96.8436	-0.102843	0.25784	0.627054	0.428438	0.999796	Abl
FBgn0000018	33.0821	-0.0673235	0.372926	0.0179713	0.893358	0.999796	abo
FBgn0000024	292.282	0.218801	0.203	2.16831	0.140881	0.958937	Ace
FBgn0000032	79.8518	-0.08056	0.278226	0.027522	0.868238	0.999796	Acph-1
FBgn0000038	3.40686	-0.0221328	0.992009	0.161571	0.687714	0.999796	nAChRbeta1
FBgn0000042	9659.13	-0.145919	0.163654	0.105161	0.745722	0.999796	Act5C
FBgn0000043	561.916	0.016307	0.179374	0.881561	0.347774	0.999796	Act42A
FBgn0000044	5588.74	-0.0386168	0.168603	0.00965494	0.921726	0.999796	Act57B
FBgn0000045	84.2189	-1.15555	0.356155	30.5715	3.22e-08	4.12e-05	Act79B
FBgn0000046	594.136	-0.19044	0.180303	0.981865	0.321739	0.999796	Act87E
FBgn0000047	24.4204	-0.0588515	0.482125	3.79829	0.0513049	0.718268	Act88F
FBgn0000052	81.001	-0.234192	0.279731	0.470189	0.4929	0.999796	Pfas
FBgn0000053	93.8762	-0.361547	0.266917	5.30358	0.0212816	0.512589	Gart
FBgn0000055	4224.31	-0.0880457	0.16404	1.14783	0.284004	0.999796	Adh
FBgn0000057	52.1427	0.00075181	0.333674	1.92925	0.164841	0.992226	adp
FBgn0000063	5.65249	0.143782	0.830145	0.0404718	0.840561	0.999796	Mps1
FBgn0000064	1902.67	0.0254169	0.180703	1.88989	0.169215	0.995792	Ald1
FBgn0000077	24.4819	-0.0395023	0.419465	0.0255968	0.872889	0.999796	amx
FBgn0000078	6957.2	-0.556076	0.161975	20.2185	6.91e-06	0.00278605	Amy-d
FBgn0000079	8726.91	-0.580475	0.161534	9.39155	0.00217988	0.161419	Amy-p
FBgn0000083	554.7	-0.0350049	0.182901	0.463233	0.496117	0.999796	AnxB9
FBgn0000084	74.9733	0.0391713	0.285971	0.0159434	0.89952	0.999796	AnxB10
FBgn0000094	238.171	-0.831655	0.764664	3.94749	0.0469414	0.695011	Anp
FBgn0000097	256.927	-0.0451826	0.217639	0.403883	0.525091	0.999796	aop
FBgn0000100	2660.88	-0.346781	0.165171	10.172	0.00142591	0.125256	RpLP0
FBgn0000108	22.5861	0.400406	0.450932	5.01436	0.0251379	0.541988	Appl
FBgn0000109	24.0078	-0.334434	0.447906	1.20198	0.272925	0.999796	Aprt
FBgn0000114	60.4181	0.262063	0.313321	1.64e-05	0.996767	0.999796	bru1
FBgn0000115	129.402	0.0140908	0.23461	0.261223	0.609281	0.999796	Arl1
FBgn0000116	3176.66	-0.44275	0.172499	0.956832	0.327986	0.999796	Argk
FBgn0000117	430.047	-0.109356	0.186275	1.59019	0.207299	0.999796	arm
FBgn0000119	141.041	0.192514	0.229325	1.21751	0.269849	0.999796	arr
FBgn0000120	5.19762	-0.182403	0.830507	0.479892	0.488471	0.999796	Arr1
FBgn0000121	2.86436	0.367283	1.04268	0.0752148	0.78389	0.999796	Arr2
FBgn0000139	76.6719	0.187265	0.279034	0.00013813	0.990623	0.999796	ash2
FBgn0000146	6.05999	-0.0430788	0.772728	0.0145259	0.904068	0.999796	aub
FBgn0000150	1032.73	0.0958846	0.170667	0.104071	0.746998	0.999796	awd
FBgn0000152	45.9154	0.216045	0.336446	0.00787543	0.929286	0.999796	Axs
FBgn0000163	238.832	0.0352454	0.204859	0.203081	0.652245	0.999796	baz
FBgn0000173	285.145	-0.0406916	0.197479	0.959495	0.327314	0.999796	ben
FBgn0000181	1160.65	0.172741	0.170037	1.46445	0.226224	0.999796	bic
FBgn0000183	369.202	0.0649026	0.188587	2.09039	0.148229	0.965339	BicD
FBgn0000212	161.286	-0.100219	0.223549	0.947443	0.330371	0.999796	brm
FBgn0000221	8.78945	0.126199	0.663968	0.00088465	0.976272	0.999796	brn
FBgn0000228	138.53	-0.0257194	0.231304	1.10413	0.293361	0.999796	Bsg25D
FBgn0000229	261.201	-0.187399	0.206475	0.12642	0.722173	0.999796	bsk
FBgn0000239	236.8	-0.0059947	0.205555	0.0011371	0.9731	0.999796	bur
FBgn0000244	356.064	-0.0187184	0.199496	3.45111	0.0632092	0.767418	by
FBgn0000246	17.6444	0.250049	0.474607	1.20566	0.272193	0.999796	c(3)G
FBgn0000247	122.237	-0.0931837	0.244113	1.89925	0.168163	0.995792	ca
FBgn0000250	727.132	-0.21005	0.175432	0.738463	0.390154	0.999796	cact
FBgn0000251	131.925	-0.1942	0.238412	0.649101	0.420434	0.999796	cad
FBgn0000253	3414.06	0.283416	0.19773	18.42	1.77e-05	0.00512141	Cam
FBgn0000256	353.469	-0.060273	0.195077	2.17005	0.140721	0.958937	capu
FBgn0000257	22.0178	-0.263058	0.487077	0.266184	0.605903	0.999796	car
FBgn0000259	373.751	-0.0195356	0.189935	2.19047	0.138867	0.95785	CkIIbeta
FBgn0000261	1543.38	-0.216878	0.167608	4.58588	0.0322365	0.601748	Cat
FBgn0000273	555.984	0.264049	0.204497	4.80203	0.0284262	0.569796	Pka-C1
FBgn0000283	291.639	0.023029	0.19636	0.0922069	0.76139	0.999796	Cp190
FBgn0000286	126.254	0.12465	0.238248	0.00065389	0.979599	0.999796	Cf2
FBgn0000287	4.38995	0.157228	0.874739	0.00598119	0.938355	0.999796	salr
FBgn0000289	190.166	0.00202058	0.214721	0.00781511	0.929556	0.999796	cg
FBgn0000299	72.8905	0.118646	0.301366	1.01114	0.31463	0.999796	Col4a1
FBgn0000307	153.009	0.124486	0.222526	0.156905	0.692022	0.999796	chif
FBgn0000308	2254.27	0.0388732	0.165008	12.7997	0.00034667	0.0526463	chic
FBgn0000316	83.9127	-0.0146317	0.270591	0.820146	0.365138	0.999796	cin
FBgn0000317	150.197	-0.0858448	0.23287	0.0806627	0.776401	0.999796	ck
FBgn0000318	783.334	0.210017	0.173845	0.802034	0.370486	0.999796	cl
FBgn0000319	1277.57	0.117389	0.172299	1.96395	0.161091	0.990582	Chc
FBgn0000326	72.2713	-0.0508467	0.281834	0.128094	0.720416	0.999796	clt
FBgn0000330	33.6348	-0.0181411	0.375899	0.114517	0.735059	0.999796	cm
FBgn0000339	380.463	-0.132086	0.210683	1.05703	0.303894	0.999796	cni
FBgn0000346	9.4657	-0.0521199	0.650662	0.0192778	0.889573	0.999796	comt
FBgn0000352	28.7196	0.245107	0.397754	0.293546	0.587957	0.999796	cos
FBgn0000370	2924.03	-0.142795	0.180552	0.39114	0.531701	0.999796	crc
FBgn0000376	29.2601	-0.1888	0.404574	0.735645	0.39106	0.999796	crm
FBgn0000377	33.5176	-0.0383454	0.390139	0.0184591	0.891929	0.999796	crn
FBgn0000382	227.715	0.107368	0.208182	4.30321	0.0380404	0.640681	csw
FBgn0000384	149.647	-0.0118519	0.235428	0.00115942	0.972837	0.999796	cta
FBgn0000394	75.4804	0.245209	0.27797	0.271145	0.602565	0.999796	cv
FBgn0000395	71.4751	-0.341985	0.305417	1.25049	0.263459	0.999796	cv-2
FBgn0000404	28.2297	0.288086	0.41104	0.00777265	0.929747	0.999796	CycA
FBgn0000405	11.4253	-0.615469	0.60332	0.0667012	0.796202	0.999796	CycB
FBgn0000406	353.938	-0.0928356	0.200832	0.00162144	0.96788	0.999796	Cyt-b5-r
FBgn0000411	10.8264	0.012142	0.643853	0.971366	0.32434	0.999796	D
FBgn0000412	128.642	0.142461	0.237528	0.112047	0.737825	0.999796	D1
FBgn0000414	180.141	0.0620802	0.21879	0.0205577	0.88599	0.999796	Dab
FBgn0000416	4546.58	-0.001274	0.166464	0.321282	0.570838	0.999796	Sap-r
FBgn0000422	42.027	0.101589	0.363305	0.0327191	0.856459	0.999796	Ddc
FBgn0000426	37.1946	0.174494	0.350564	0.431479	0.511264	0.999796	SmF
FBgn0000442	67.5729	-0.158329	0.297305	1.355	0.244406	0.999796	Pkg21D
FBgn0000447	59.1517	0.22974	0.309897	0.00123249	0.971995	0.999796	Dhod
FBgn0000451	127.431	0.452175	0.251894	0.00324599	0.954566	0.999796	ect
FBgn0000454	759.914	0.0272851	0.178232	0.00295466	0.956651	0.999796	Dip-B
FBgn0000455	261.403	-0.174055	0.209346	1.67998	0.194927	0.999796	Dip-C
FBgn0000459	16.2454	0.235999	0.490538	0.148142	0.700317	0.999796	disco
FBgn0000463	26.6186	0.397548	0.427261	0.0324606	0.85702	0.999796	Dl
FBgn0000464	74.1665	0.244277	0.286197	0.139827	0.708453	0.999796	Lar
FBgn0000473	1651.62	0.108581	0.167485	18.6271	1.59e-05	0.0047471	Cyp6a2
FBgn0000477	89.2989	0.0323695	0.266438	1.48303	0.223301	0.999796	DNaseII
FBgn0000479	251.411	0.0523065	0.205877	11.1239	0.00085223	0.0887904	dnc
FBgn0000482	45.0919	-0.0688051	0.340121	0.102244	0.749153	0.999796	dor
FBgn0000489	320.42	0.127932	0.198594	3.90578	0.0481203	0.698798	Pka-C3
FBgn0000490	71.6443	-0.131251	0.288033	2.70727	0.0998919	0.901758	dpp
FBgn0000492	13.5877	-0.039804	0.555873	3.58e-05	0.995228	0.999796	Dr
FBgn0000499	47.7004	-0.148537	0.328932	1.9274	0.165044	0.992477	dsh
FBgn0000504	88.0335	0.080064	0.268534	0.172662	0.677756	0.999796	dsx
FBgn0000520	12.8467	0.109356	0.572312	0.489499	0.484151	0.999796	dwg
FBgn0000524	39.5642	0.210268	0.356845	0.425298	0.514305	0.999796	dx
FBgn0000533	15.005	-0.348141	0.547631	1.73918	0.187243	0.999796	ea
FBgn0000536	728.27	-0.121529	0.181303	0.0208087	0.885301	0.999796	eas
FBgn0000541	400.877	0.0222802	0.18921	0.179577	0.671737	0.999796	E(bx)
FBgn0000542	18.6004	0.14608	0.488216	0.0157732	0.900055	0.999796	ec
FBgn0000543	19.9175	-0.320042	0.491363	0.00070821	0.978769	0.999796	ecd
FBgn0000546	57.2188	0.236303	0.300565	0.0620528	0.80328	0.999796	EcR
FBgn0000547	128.77	0.398877	0.252307	2.0832	0.148927	0.966249	ed
FBgn0000557	72.435	-0.018598	0.287609	2.84123	0.0918739	0.882522	eEF1alpha2
FBgn0000559	10290.9	0.105881	0.161108	0.708731	0.399865	0.999796	eEF2
FBgn0000562	412.854	0.0357201	0.190282	2.0969	0.147598	0.965339	egl
FBgn0000565	712.87	0.231322	0.187707	8.34387	0.00386991	0.225132	Eip71CD
FBgn0000566	521.278	0.173599	0.181064	0.222958	0.636795	0.999796	Eip55E
FBgn0000567	77.3343	0.26242	0.277935	0.0102477	0.919367	0.999796	Eip74EF
FBgn0000568	167.923	0.0101357	0.226346	0.095711	0.757039	0.999796	Eip75B
FBgn0000575	441.31	0.0507688	0.184933	2.67377	0.102014	0.905979	emc
FBgn0000578	74.508	0.170284	0.281424	0.992504	0.319131	0.999796	ena
FBgn0000579	1364.64	-0.254081	0.169922	3.5567	0.0593055	0.753459	Eno
FBgn0000581	153.159	0.188092	0.233743	0.227636	0.633282	0.999796	E(Pc)
FBgn0000588	6.70268	-0.174853	0.756622	0.118313	0.730872	0.999796	esc
FBgn0000592	728.364	-0.563551	0.21472	0.273879	0.600741	0.999796	Est-6
FBgn0000611	351.276	0.0969279	0.190907	0.0226662	0.880328	0.999796	exd
FBgn0000615	75.3668	-0.484071	0.306427	2.37623	0.123195	0.927505	exu
FBgn0000617	17.8598	0.33155	0.487126	0.318168	0.57271	0.999796	e(y)1
FBgn0000618	9.71155	-0.172545	0.641599	0.0914577	0.762332	0.999796	e(y)2
FBgn0000629	72.8462	-0.116903	0.278254	1.00622	0.31581	0.999796	E(z)
FBgn0000633	13.8467	0.202132	0.552819	2.19865	0.138132	0.955797	CG17716
FBgn0000635	268.195	-0.0887889	0.20816	0.315613	0.574256	0.999796	Fas2
FBgn0000636	202.813	0.0572031	0.214975	0.183068	0.668749	0.999796	Fas3
FBgn0000639	7.77646	-0.316938	0.813128	3.17573	0.0747399	0.834999	Fbp1
FBgn0000640	4.43819	-0.0746727	0.913349	0.449558	0.502545	0.999796	Fbp2
FBgn0000644	5.47274	-0.471578	0.827068	4.78e-05	0.994486	0.999796	Fcp3C
FBgn0000659	428.254	0.116791	0.194444	8.363	0.00382937	0.224884	fkh
FBgn0000662	118.765	0.134402	0.238265	2.13343	0.144118	0.96329	fl(2)d
FBgn0000667	333.221	-0.141396	0.204355	0.461531	0.496909	0.999796	Actn
FBgn0000709	104.66	-0.128138	0.257153	1.18889	0.275554	0.999796	fliI
FBgn0000711	333.817	0.0839946	0.191974	1.98636	0.158722	0.983503	flw
FBgn0000719	98.2844	-0.0566524	0.260651	0.42657	0.513677	0.999796	fog
FBgn0000721	378.809	-0.0194604	0.189274	0.940533	0.332141	0.999796	for
FBgn0000723	334.827	0.0692416	0.19241	0.429469	0.512249	0.999796	FER
FBgn0000810	63.6979	0.267607	0.291624	0.00848116	0.926624	0.999796	fs(1)K10
FBgn0000928	3.76669	-0.110893	0.956185	0.0489549	0.824892	0.999796	fs(1)Yb
FBgn0000996	25.1267	0.150546	0.414335	0.0206939	0.885616	0.999796	dup
FBgn0001075	7.34573	0.388066	0.749768	0.125716	0.722916	0.999796	ft
FBgn0001078	199.307	0.0558153	0.211011	1.1081	0.292495	0.999796	ftz-f1
FBgn0001079	17.9095	-0.174493	0.497204	0.680166	0.40953	0.999796	fu
FBgn0001084	9.87577	-0.331213	0.62614	0.207506	0.648729	0.999796	fy
FBgn0001085	30.3972	0.281521	0.392163	0.278363	0.597776	0.999796	fz
FBgn0001086	5.79584	0.230114	0.78212	0.0289556	0.864882	0.999796	fzy
FBgn0001087	105.166	0.353551	0.271997	0.0129699	0.909328	0.999796	g
FBgn0001089	1229.33	-0.207456	0.171589	9.64434	0.00189936	0.150117	Gal
FBgn0001090	112.587	0.0294236	0.261881	0.0614821	0.804169	0.999796	bnb
FBgn0001091	869.233	-0.170767	0.176363	0.431789	0.511113	0.999796	Gapdh1
FBgn0001092	2234.24	-0.145938	0.164995	0.30325	0.581852	0.999796	Gapdh2
FBgn0001098	1192.96	-0.270054	0.181205	0.0649795	0.798792	0.999796	Gdh
FBgn0001099	35.9357	-0.56492	0.387373	0.327951	0.566868	0.999796	gdl
FBgn0001104	245.047	0.193838	0.201844	0.00963646	0.921801	0.999796	Galphai
FBgn0001105	504.078	0.384005	0.206193	1.67533	0.195546	0.999796	Gbeta13F
FBgn0001108	221.056	0.0298999	0.209743	0.891881	0.344968	0.999796	DCTN1-p150
FBgn0001112	137.309	-0.245815	0.245469	2.327	0.127147	0.930258	Gld
FBgn0001114	105.074	-0.135567	0.255723	0.0134199	0.907776	0.999796	Glt
FBgn0001122	412.004	0.152293	0.195038	7.6001	0.00583651	0.273906	Galphao
FBgn0001123	266.888	-0.004503	0.202441	0.704362	0.401322	0.999796	Galphas
FBgn0001124	1659.58	0.0548669	0.166686	0.0122043	0.912034	0.999796	Got1
FBgn0001125	698.321	-0.175698	0.181047	8.66536	0.00324315	0.207562	Got2
FBgn0001128	925.395	0.019814	0.172221	0.0523274	0.819062	0.999796	Gpdh1
FBgn0001133	34.2797	-0.110359	0.368983	1.9972	0.15759	0.981239	grau
FBgn0001137	55.4343	-0.0739907	0.308563	1.80687	0.178884	0.999796	grk
FBgn0001139	172.92	0.0564862	0.221438	1.28737	0.256533	0.999796	gro
FBgn0001142	241.876	-0.27594	0.204825	2.5678	0.109059	0.914241	Gs1
FBgn0001145	1308.19	-0.307092	0.191353	3.93293	0.0473493	0.697699	Gs2
FBgn0001149	3272.34	0.216432	0.163744	0.0488504	0.825076	0.999796	GstD1
FBgn0001168	612.595	0.0885396	0.17969	0.754482	0.385061	0.999796	h
FBgn0001169	45.0016	0.0494423	0.331647	0.151952	0.696677	0.999796	H
FBgn0001170	13.0094	-0.0399945	0.553043	0.126946	0.72162	0.999796	H2.0
FBgn0001179	64.4855	0.279235	0.287877	0.125628	0.723009	0.999796	hay
FBgn0001180	30.0436	-0.0877238	0.392552	0.384655	0.535122	0.999796	hb
FBgn0001185	62.149	-0.0954959	0.30344	0.224974	0.635276	0.999796	her
FBgn0001186	1046.71	0.264319	0.194673	0.136379	0.711907	0.999796	Hex-A
FBgn0001187	133.852	0.0804133	0.237619	0.376033	0.539734	0.999796	Hex-C
FBgn0001189	225.832	-0.182432	0.206261	0.981157	0.321913	0.999796	hfw
FBgn0001197	160.739	0.14852	0.226645	2.38251	0.122701	0.927505	His2Av
FBgn0001202	119.688	-0.0440682	0.238981	0.00131087	0.971118	0.999796	hook
FBgn0001206	24.2979	0.0661208	0.418353	0.00075002	0.978151	0.999796	Hmr
FBgn0001208	52.3318	-0.132298	0.337421	0.909563	0.34023	0.999796	Hn
FBgn0001215	442.783	0.284709	0.18664	0.283973	0.594109	0.999796	Hrb98DE
FBgn0001216	19.9984	-0.0288034	0.472711	2.39212	0.121948	0.927505	Hsc70-1
FBgn0001217	15.9981	-0.333877	0.515933	0.345667	0.556576	0.999796	Hsc70-2
FBgn0001218	2491.99	0.176382	0.16443	0.12777	0.720755	0.999796	Hsc70-3
FBgn0001220	492.036	0.129835	0.18948	3.49226	0.0616563	0.76304	Hsc70-5
FBgn0001222	199.561	0.0251191	0.210563	0.417991	0.517941	0.999796	Hsf
FBgn0001223	92.2093	0.61032	0.258699	0.500865	0.47912	0.999796	Hsp22
FBgn0001224	175.153	0.687511	0.215413	3.71456	0.0539399	0.733386	Hsp23
FBgn0001225	216.021	0.285214	0.230173	1.13336	0.287059	0.999796	Hsp26
FBgn0001226	62.4612	0.32889	0.320114	0.00343006	0.953297	0.999796	Hsp27
FBgn0001228	29.207	-0.443366	0.938089	0.0393353	0.842786	0.999796	CG4456
FBgn0001229	6.50516	-0.122712	0.759729	0.098597	0.75352	0.999796	Hsp67Bc
FBgn0001230	70.8661	-0.0262422	0.291426	8.64534	0.00327899	0.208367	Hsp68
FBgn0001233	3213.42	0.167826	0.163237	0.951671	0.329294	0.999796	Hsp83
FBgn0001235	187.555	0.0509399	0.213965	6.17298	0.0129716	0.402165	hth
FBgn0001247	265.163	-0.0558953	0.20029	0.425288	0.51431	0.999796	Ide
FBgn0001248	6338.52	-0.0933247	0.161756	1.98397	0.158973	0.983573	Idh
FBgn0001250	212.43	0.0863879	0.217406	0.00018495	0.989149	0.999796	if
FBgn0001257	166.392	-0.194396	0.220999	0.132345	0.716013	0.999796	ImpL2
FBgn0001258	291.457	-0.0578428	0.20996	0.0277151	0.86778	0.999796	Ldh
FBgn0001276	36.4451	-0.302493	0.367525	0.7581	0.383924	0.999796	ix
FBgn0001280	56.1074	-0.174221	0.320821	0.662921	0.415531	0.999796	janA
FBgn0001285	497.346	-0.387005	0.187189	0.720287	0.39605	0.999796	Jon44E
FBgn0001291	241.147	-0.0595814	0.204328	0.362172	0.547303	0.999796	Jra
FBgn0001296	24.3554	0.333373	0.443165	0.323529	0.569495	0.999796	kar
FBgn0001297	475.762	0.068846	0.188454	0.966239	0.32562	0.999796	kay
FBgn0001301	138.887	0.160966	0.22995	0.335328	0.562538	0.999796	kel
FBgn0001308	404.064	0.0858419	0.199782	4.97561	0.0257072	0.54581	Khc
FBgn0001316	557.173	-0.123392	0.186427	0.0698308	0.791583	0.999796	klar
FBgn0001320	23.72	0.607288	0.509599	0.0523374	0.819045	0.999796	kni
FBgn0001321	26.9306	0.0763552	0.405389	0.0152565	0.901698	0.999796	knk
FBgn0001323	70.6566	0.332651	0.328071	7.46525	0.00629015	0.280787	knrl
FBgn0001324	62.1402	-0.149381	0.295073	1.38118	0.239899	0.999796	kto
FBgn0001330	20.001	-0.0831901	0.455927	2.97733	0.0844386	0.857788	kz
FBgn0001341	49.7188	0.0162448	0.314866	1.09337	0.295725	0.999796	Mybbp1A
FBgn0001404	766.926	0.254827	0.177906	6.67843	0.00975863	0.349749	egh
FBgn0001491	55.8091	-0.187112	0.313842	0.168251	0.681671	0.999796	l(1)10Bb
FBgn0001565	155.524	0.074767	0.223835	0.774253	0.378905	0.999796	Hlc
FBgn0001612	30.3986	0.316939	0.385096	0.171724	0.678584	0.999796	Grip91
FBgn0001624	316.708	0.259991	0.209534	2.2258	0.135722	0.95528	dlg1
FBgn0001941	1460.78	0.143485	0.168311	0.0317217	0.85864	0.999796	ifc
FBgn0001942	4930.16	0.00266049	0.162997	0.132437	0.715918	0.999796	eIF4A
FBgn0001961	260.452	-0.261202	0.208477	2.25327	0.133333	0.949979	Arpc1
FBgn0001965	72.3107	-0.0068136	0.286758	1.46864	0.22556	0.999796	Sos
FBgn0001977	136.694	0.0444875	0.23069	0.0818646	0.774786	0.999796	CIAPIN1
FBgn0001978	105.612	-0.0733297	0.25456	0.218798	0.639958	0.999796	stc
FBgn0001981	81.5774	-0.0375959	0.294785	0.37685	0.539294	0.999796	esg
FBgn0001986	40.8973	0.0890269	0.34123	5.09334	0.0240179	0.539396	Mtr4
FBgn0001987	243.095	-0.114795	0.208969	6.30093	0.0120675	0.392487	Gli
FBgn0001989	217.278	-0.0839937	0.213186	2.82461	0.0928295	0.884843	ND-B17
FBgn0001990	36.667	-0.210463	0.354303	0.125026	0.723646	0.999796	wek
FBgn0001991	83.6387	0.201883	0.266005	0.10117	0.75043	0.999796	Ca-alpha1D
FBgn0001992	1.97589	0.424045	1.23469	0.0936217	0.759622	0.999796	Cyp303a1
FBgn0001994	157.111	0.226527	0.236967	0.0580362	0.809627	0.999796	crp
FBgn0001995	34.3803	-0.0330985	0.36564	0.0445641	0.832808	0.999796	mRpL4
FBgn0002021	61.3093	0.14853	0.294368	0.895277	0.344051	0.999796	l(2)37Bb
FBgn0002022	299.821	0.0112982	0.195782	0.0330308	0.855784	0.999796	Catsup
FBgn0002023	36.6781	0.0855057	0.388769	0.0980382	0.754197	0.999796	Lim3
FBgn0002031	200.239	-0.293085	0.216945	2.32655	0.127184	0.930258	l(2)37Cc
FBgn0002036	22.8179	-0.166172	0.442674	0.682644	0.408678	0.999796	CG10561
FBgn0002044	151.359	-0.244346	0.227334	0.790628	0.37391	0.999796	swm
FBgn0002069	568.473	0.210817	0.181419	0.0216983	0.882893	0.999796	AspRS
FBgn0002121	1161.57	0.0555386	0.17652	0.475701	0.490376	0.999796	l(2)gl
FBgn0002174	31.1563	-0.152936	0.396101	0.287481	0.59184	0.999796	CG5504
FBgn0002183	116.443	0.183459	0.24118	6.20595	0.0127321	0.400786	dre4
FBgn0002283	46.1702	0.0504822	0.336402	0.362212	0.54728	0.999796	l(3)73Ah
FBgn0002284	296.023	-0.0361875	0.196638	0.515701	0.472681	0.999796	Prosbeta6
FBgn0002306	67.6741	-0.0856657	0.300423	0.251869	0.615762	0.999796	sas
FBgn0002354	18.2029	-0.361287	0.495228	0.98277	0.321516	0.999796	l(3)87Df
FBgn0002413	204.061	0.190909	0.232166	0.408708	0.522626	0.999796	dco
FBgn0002431	705.803	0.156327	0.175119	0.523333	0.469423	0.999796	hyd
FBgn0002441	75.3211	-0.0733554	0.284535	3.63166	0.0566904	0.743772	l(3)mbt
FBgn0002466	8.24395	0.146405	0.663823	0.0536523	0.816826	0.999796	sti
FBgn0002521	151.267	-0.151758	0.229951	1.03302	0.309449	0.999796	pho
FBgn0002522	20.5916	0.0797587	0.482726	2.63131	0.104775	0.912329	lab
FBgn0002524	372.223	-0.0565229	0.189227	2.17e-05	0.996279	0.999796	lace
FBgn0002525	59.185	-0.12605	0.302995	0.10568	0.745117	0.999796	Lam
FBgn0002526	206.725	0.0989391	0.21169	0.133467	0.714864	0.999796	LanA
FBgn0002531	11.4357	0.219146	0.621174	0.793839	0.372942	0.999796	Lcp1
FBgn0002535	4.95533	-0.0033937	1.00727	1.64155	0.200113	0.999796	Lcp4
FBgn0002542	19.1776	-0.202216	0.460873	2.26085	0.132681	0.948026	lds
FBgn0002543	33.9082	0.177703	0.375943	0.0210331	0.884689	0.999796	robo2
FBgn0002552	64.5959	-0.0169018	0.293143	0.519341	0.471123	0.999796	lin
FBgn0002564	126.312	0.0678731	0.236166	0.56716	0.45139	0.999796	Lsp1gamma
FBgn0002565	33.1928	0.136129	0.39762	0.233945	0.628614	0.999796	Lsp2
FBgn0002566	222.469	-0.325742	0.23081	0.391928	0.531288	0.999796	lt
FBgn0002567	158.041	-0.07978	0.22411	1.98312	0.159062	0.983573	Rab32
FBgn0002569	3157.55	0.105826	0.17268	1.87979	0.170358	0.995792	Mal-A2
FBgn0002570	34462.4	0.0572299	0.173	2.05347	0.15186	0.971059	Mal-A1
FBgn0002571	1053.86	-0.468885	0.17167	5.93999	0.0148011	0.42235	Mal-A3
FBgn0002577	6.0566	0.387064	0.823701	0.291449	0.589293	0.999796	m
FBgn0002578	657.775	-0.227979	0.178696	3.06931	0.0797835	0.846973	Kaz-m1
FBgn0002579	2548.75	-0.153413	0.183372	6.93087	0.00847204	0.331482	RpL36
FBgn0002590	4006.69	0.0388981	0.168852	0.377599	0.538891	0.999796	RpS5a
FBgn0002593	3989.51	0.0972567	0.171631	5.3175	0.0211123	0.510087	RpLP1
FBgn0002609	16.2485	0.265021	0.490726	1.69367	0.193117	0.999796	E(spl)m3-HLH
FBgn0002622	3182.33	0.116495	0.163369	2.97888	0.0843578	0.857788	RpS3
FBgn0002626	3876.78	0.00642122	0.172637	2.71547	0.09938	0.90126	RpL32
FBgn0002638	37.679	0.070139	0.358705	0.0502819	0.822573	0.999796	Rcc1
FBgn0002641	228.376	0.157768	0.208743	2.68015	0.101606	0.905106	mal
FBgn0002643	58.394	0.306869	0.323251	0.401529	0.5263	0.999796	mam
FBgn0002645	489.004	-0.003785	0.19322	0.161391	0.687879	0.999796	Map205
FBgn0002707	17.0433	0.0380865	0.504228	0.0430999	0.835537	0.999796	mei-9
FBgn0002709	25.0656	-0.104652	0.414929	0.402887	0.525602	0.999796	mei-218
FBgn0002715	16.1356	-0.152521	0.495361	0.411661	0.521127	0.999796	mei-S332
FBgn0002719	1868.65	-0.0049963	0.171499	0.787862	0.374747	0.999796	Men
FBgn0002723	88.3222	0.244778	0.265375	0.37068	0.542634	0.999796	Met
FBgn0002732	11.3091	-0.0959606	0.655213	1.184	0.276543	0.999796	E(spl)malpha-BFM
FBgn0002733	13.1509	-0.13605	0.569577	0.00072391	0.978535	0.999796	E(spl)mbeta-HLH
FBgn0002736	71.0346	-0.201692	0.292138	0.547974	0.459147	0.999796	mago
FBgn0002772	1710.5	0.0220571	0.169506	11.8837	0.00056627	0.0707559	Mlc1
FBgn0002773	4187.45	0.0871882	0.1627	7.40547	0.00650257	0.285728	Mlc2
FBgn0002774	116.479	0.0573193	0.241317	3.10288	0.078154	0.846028	mle
FBgn0002775	46.4766	0.0045867	0.323155	0.21687	0.641435	0.999796	msl-3
FBgn0002778	28.2073	-0.331613	0.406917	0.00012335	0.991138	0.999796	mnd
FBgn0002780	404.803	-0.0047007	0.193103	0.129831	0.718608	0.999796	mod
FBgn0002781	142.275	-0.146274	0.257623	5.67281	0.0172298	0.459461	mod(mdg4)
FBgn0002783	96.3006	-0.0885272	0.267568	3.98115	0.0460122	0.695011	mor
FBgn0002787	265.161	-0.097928	0.204097	0.753238	0.385453	0.999796	Rpn8
FBgn0002789	1252.15	0.00856914	0.168948	6.12958	0.0132938	0.403469	Mp20
FBgn0002791	45.7449	-0.0883435	0.339396	0.0330677	0.855704	0.999796	mr
FBgn0002868	19010.9	-0.1411	0.165176	4.70386	0.030095	0.579842	MtnA
FBgn0002869	1904.06	-0.177201	0.166126	1.44849	0.22877	0.999796	MtnB
FBgn0002872	11.2332	-0.0023568	0.581632	0.0217177	0.882841	0.999796	mu2
FBgn0002873	35.5585	-0.423108	0.373698	0.0864537	0.768735	0.999796	mud
FBgn0002878	9.38404	-0.11515	0.647957	1.64971	0.198998	0.999796	mus101
FBgn0002887	33.233	-0.100156	0.369799	0.338332	0.560794	0.999796	mus201
FBgn0002891	34.3673	-0.0007315	0.403906	2.37969	0.122922	0.927505	DNApol-zeta
FBgn0002899	7.9992	-0.381385	0.70675	0.112336	0.7375	0.999796	mus301
FBgn0002901	20.0985	-0.297791	0.466771	0.0142093	0.905115	0.999796	mus304
FBgn0002905	17.9298	0.116707	0.475131	0.126086	0.722525	0.999796	DNApol-theta
FBgn0002906	16.987	-0.129719	0.489213	0.712032	0.39877	0.999796	Blm
FBgn0002914	314.395	-0.212474	0.197843	0.240388	0.623926	0.999796	Myb
FBgn0002921	4643.84	-0.0669494	0.190043	0.585236	0.444267	0.999796	Atpalpha
FBgn0002924	10.3464	-0.140962	0.616289	1.87895	0.170454	0.995792	ncd
FBgn0002930	96.6407	-0.429431	0.28826	5.46083	0.0194474	0.492285	nec
FBgn0002931	13.1965	-0.534436	0.594669	1.14143	0.28535	0.999796	net
FBgn0002932	153.23	0.163977	0.228527	0.017341	0.895233	0.999796	neur
FBgn0002939	812.759	-0.550666	0.175334	3.62005	0.057087	0.743772	ninaD
FBgn0002945	67.0807	-0.0359385	0.300383	0.432259	0.510883	0.999796	nkd
FBgn0002948	9.44494	0.0899493	0.645068	0.333237	0.563759	0.999796	nod
FBgn0002973	218.047	-0.135419	0.209608	0.214547	0.643227	0.999796	numb
FBgn0002985	170.794	-0.0843566	0.220079	1.77918	0.182251	0.999796	odd
FBgn0002989	9.82141	-0.636323	0.675583	0.225707	0.634725	0.999796	okr
FBgn0003002	3.99942	0.402953	0.935726	0.626496	0.428644	0.999796	opa
FBgn0003008	50.7897	0.0677925	0.314196	0.074952	0.784259	0.999796	or
FBgn0003016	62.7884	0.224779	0.300511	0.00014456	0.990407	0.999796	osp
FBgn0003028	31.8874	0.0272775	0.384499	2.54819	0.11042	0.914241	ovo
FBgn0003041	86.8638	-0.0381517	0.263941	0.737145	0.390577	0.999796	pbl
FBgn0003042	35.5992	-0.0643146	0.373585	0.0316654	0.858764	0.999796	Pc
FBgn0003044	56.8394	0.242702	0.303874	0.0191974	0.889802	0.999796	Pcl
FBgn0003048	120.834	0.0215937	0.248852	0.0543359	0.815683	0.999796	pcx
FBgn0003053	275.958	0.0495804	0.203579	4.02039	0.0449534	0.693438	peb
FBgn0003062	29.6693	0.184833	0.391448	0.453665	0.5006	0.999796	Fib
FBgn0003067	500.513	-0.154389	0.190407	0.0711465	0.789675	0.999796	Pepck1
FBgn0003068	18.0154	0.0266205	0.493387	0.0164078	0.898075	0.999796	per
FBgn0003071	336.034	-0.0657369	0.200583	0.636808	0.424869	0.999796	Pfk
FBgn0003074	1085.81	-0.321123	0.174085	7.70199	0.00551601	0.267239	Pgi
FBgn0003076	613.1	-0.0761701	0.184204	0.376914	0.53926	0.999796	Pgm1
FBgn0003079	91.907	0.117658	0.260137	0.0482105	0.826207	0.999796	Raf
FBgn0003082	15.8596	0.0484477	0.502276	0.186978	0.665443	0.999796	phr
FBgn0003090	8.7598	-0.562582	0.777188	0.104627	0.746346	0.999796	pk
FBgn0003091	56.369	0.267612	0.304391	0.0466123	0.829067	0.999796	Pkc53E
FBgn0003093	203.235	0.407768	0.230986	8.15484	0.00429464	0.233212	Pkc98E
FBgn0003116	37.8577	0.262479	0.360552	2.20996	0.137122	0.955797	pn
FBgn0003118	153.033	-0.0695152	0.231242	0.0634514	0.801122	0.999796	pnt
FBgn0003124	17.0783	-0.0650739	0.4932	0.0690247	0.792762	0.999796	polo
FBgn0003129	13.8249	0.29426	0.543337	1.78465	0.181579	0.999796	Poxm
FBgn0003130	1.65196	-0.0974141	1.3555	0.0578561	0.809917	0.999796	Poxn
FBgn0003134	312.631	0.086545	0.199612	2.05074	0.152132	0.971059	Pp1alpha-96A
FBgn0003137	138.906	-0.156719	0.258685	0.0872523	0.7677	0.999796	Ppn
FBgn0003139	122.658	0.168061	0.239095	0.0461634	0.829879	0.999796	PpV
FBgn0003141	120.495	-0.0397509	0.243285	1.30266	0.253728	0.999796	pr
FBgn0003149	824.249	-0.153565	0.175791	0.0235025	0.878158	0.999796	Prm
FBgn0003159	493.451	-0.0633222	0.183952	2.28812	0.130368	0.942013	CG2841
FBgn0003162	61.7614	0.0405076	0.311592	0.0298411	0.862851	0.999796	Pu
FBgn0003165	214.863	0.0562145	0.20779	2.7629	0.0964734	0.893798	pum
FBgn0003169	251.97	0.109999	0.212197	0.117244	0.732043	0.999796	put
FBgn0003175	180.181	-0.0635855	0.229102	3.26334	0.0708447	0.812092	px
FBgn0003187	34.6105	0.105338	0.368449	1.3751	0.240938	0.999796	qua
FBgn0003189	30.9357	-0.207315	0.393189	2.44678	0.117766	0.927087	r
FBgn0003204	100.788	-0.0266256	0.25906	3.11783	0.0774399	0.842064	ras
FBgn0003205	282.256	0.0440392	0.197665	0.600179	0.43851	0.999796	Ras85D
FBgn0003206	233.394	-0.0054338	0.205788	9.16085	0.00247247	0.177227	Ras64B
FBgn0003209	350.245	0.00805446	0.19149	0.833452	0.361276	0.999796	raw
FBgn0003210	96.2065	0.191633	0.255971	0.156001	0.692866	0.999796	rb
FBgn0003218	119.934	0.0574276	0.241017	0.447039	0.503744	0.999796	rdgB
FBgn0003231	2503.17	0.142196	0.16692	4.19184	0.0406191	0.660282	ref(2)P
FBgn0003255	4.88313	-0.239442	0.880376	0.00036325	0.984794	0.999796	rk
FBgn0003256	468.407	-0.0095749	0.18922	1.07919	0.298878	0.999796	rl
FBgn0003257	14.1356	-0.292367	0.55391	0.694389	0.404675	0.999796	r-l
FBgn0003261	949.115	0.116548	0.177782	0.0681091	0.79411	0.999796	Rm62
FBgn0003268	10.7795	0.204469	0.594288	0.0763104	0.782361	0.999796	rod
FBgn0003274	2360.83	0.154912	0.167335	0.0698645	0.791534	0.999796	RpLP2
FBgn0003275	61.1962	0.242978	0.296639	1.49152	0.22198	0.999796	RpII18
FBgn0003277	232.308	-0.0477402	0.206054	0.483458	0.48686	0.999796	RpII215
FBgn0003278	37.0821	0.241985	0.352202	0.159045	0.690037	0.999796	RpI135
FBgn0003279	2158.73	-0.16708	0.168715	0.52058	0.470594	0.999796	RpL4
FBgn0003301	217.441	0.110988	0.213028	0.663935	0.415174	0.999796	rut
FBgn0003302	11.1211	0.216049	0.586022	0.00016259	0.989826	0.999796	rux
FBgn0003308	96.5252	-0.307281	0.264981	0.245469	0.620284	0.999796	ry
FBgn0003310	83.9634	0.328409	0.269311	1.61766	0.203418	0.999796	S
FBgn0003317	124.441	0.151848	0.238688	0.016268	0.898508	0.999796	sax
FBgn0003321	159.141	0.0638253	0.224791	0.279202	0.597224	0.999796	sbr
FBgn0003330	16.2343	-0.232756	0.513858	3.06884	0.0798064	0.846973	Sce
FBgn0003334	118.041	-0.0415349	0.241657	0.38349	0.535741	0.999796	Scm
FBgn0003345	367.661	-0.0007412	0.188713	1.6859	0.194142	0.999796	sd
FBgn0003346	53.9908	-0.227117	0.31321	0.390633	0.531967	0.999796	RanGAP
FBgn0003353	12.1903	-0.499348	0.602612	0.472138	0.492005	0.999796	sei
FBgn0003356	5280.28	-0.561237	0.170398	27.0993	1.93e-07	0.00015742	Jon99Cii
FBgn0003357	7352.75	-0.521315	0.167373	9.91772	0.00163695	0.137075	Jon99Ciii
FBgn0003358	1524.6	-0.229746	0.170118	1.72047	0.189632	0.999796	Jon99Ci
FBgn0003360	6625.82	-0.0300058	0.163234	3.06797	0.0798492	0.846973	sesB
FBgn0003366	20.2533	0.212463	0.512083	0.971653	0.324268	0.999796	sev
FBgn0003371	550.987	0.27274	0.207465	1.52532	0.216815	0.999796	sgg
FBgn0003380	46.6637	0.0529989	0.328131	2.66347	0.102676	0.908231	Sh
FBgn0003386	88.9553	0.0988975	0.261202	0.652691	0.419152	0.999796	Shaw
FBgn0003388	22.6105	-0.31447	0.458425	0.0174038	0.895045	0.999796	shd
FBgn0003390	89.0586	0.0936735	0.267076	0.317064	0.573377	0.999796	shf
FBgn0003391	239.494	0.114191	0.204114	0.0222883	0.881323	0.999796	shg
FBgn0003392	291.913	0.247807	0.195371	1.33575	0.247784	0.999796	shi
FBgn0003396	451.305	0.1612	0.186981	5.54e-05	0.994059	0.999796	shn
FBgn0003401	5.96962	0.299853	0.757835	0.167626	0.682231	0.999796	shu
FBgn0003410	91.4899	0.0709579	0.260618	0.313754	0.575386	0.999796	sina
FBgn0003415	217.596	0.328775	0.222157	1.58385	0.208207	0.999796	skd
FBgn0003416	90.5498	0.24676	0.259357	0.82358	0.364136	0.999796	sl
FBgn0003423	206.635	0.0363614	0.214475	2.0555	0.151658	0.971059	slgA
FBgn0003429	97.6434	-0.0206514	0.254798	1.49746	0.221063	0.999796	slo
FBgn0003435	138.473	-0.399202	0.235753	0.733171	0.391857	0.999796	sm
FBgn0003444	50.1723	-0.109649	0.322422	0.448221	0.503181	0.999796	smo
FBgn0003447	27.5839	-0.0058445	0.427305	0.107021	0.743561	0.999796	sn
FBgn0003449	100.92	0.0209198	0.255574	0.6089	0.435202	0.999796	snf
FBgn0003459	46.0944	0.251033	0.336673	0.852864	0.355743	0.999796	stwl
FBgn0003460	9.96688	-0.0654188	0.633073	0.00997281	0.920452	0.999796	so
FBgn0003462	1424.38	-0.0021311	0.167992	1.01793	0.31301	0.999796	Sod1
FBgn0003463	90.1001	0.256118	0.289929	2.09464	0.147817	0.965339	sog
FBgn0003464	55.4781	0.017169	0.324564	0.868501	0.351371	0.999796	sol
FBgn0003475	254.805	0.00092273	0.220413	0.432649	0.510692	0.999796	spir
FBgn0003479	11.5623	0.101236	0.588871	0.262075	0.608698	0.999796	spn-A
FBgn0003483	7.56419	-0.0505835	0.682678	1.05286	0.304848	0.999796	spn-E
FBgn0003495	42.2436	0.00136159	0.337918	2.26484	0.13234	0.947099	spz
FBgn0003499	4.00313	-0.313619	1.00033	0.0471432	0.828111	0.999796	sr
FBgn0003502	69.4832	0.00906267	0.282971	0.0832683	0.772916	0.999796	Btk29A
FBgn0003507	25.1568	0.111876	0.423611	0.203254	0.652107	0.999796	srp
FBgn0003511	15.1659	0.0163711	0.538147	2.13775	0.143713	0.96329	Sry-beta
FBgn0003512	24.3493	-0.188943	0.424464	3.52808	0.0603375	0.758239	Sry-delta
FBgn0003514	679.114	-0.0213122	0.179595	0.791019	0.373792	0.999796	sqh
FBgn0003515	21.2733	-0.429492	0.562166	0.0153836	0.901291	0.999796	st
FBgn0003517	2432.43	-0.344888	0.164721	21.6738	3.23e-06	0.00152405	sta
FBgn0003520	229.614	0.0525747	0.204742	1.64031	0.200283	0.999796	stau
FBgn0003557	502.494	-0.0264843	0.182284	0.16468	0.684884	0.999796	Su(dx)
FBgn0003559	103.75	0.111158	0.249665	8.94e-05	0.992454	0.999796	su(f)
FBgn0003567	89.5961	-0.117287	0.261029	0.920057	0.33746	0.999796	su(Hw)
FBgn0003575	117.649	0.00167995	0.241939	1.71317	0.190575	0.999796	su(sable)
FBgn0003598	53.9328	-0.0193221	0.310844	0.13982	0.70846	0.999796	Su(var)3-7
FBgn0003607	205.505	-0.110968	0.216381	2.52355	0.112158	0.916034	Su(var)205
FBgn0003612	122.637	0.0431714	0.236491	0.975784	0.323242	0.999796	Su(var)2-10
FBgn0003638	188.082	-0.137748	0.218697	2.46008	0.116773	0.926427	su(w[a])
FBgn0003651	27.2978	0.0213943	0.416617	0.120858	0.728106	0.999796	svp
FBgn0003654	211.216	-0.104136	0.213776	0.0179064	0.893549	0.999796	sw
FBgn0003656	267.297	0.0121325	0.201041	4.02272	0.0448913	0.693438	sws
FBgn0003660	774.444	0.00142628	0.183588	3.35843	0.0668616	0.78734	Syb
FBgn0003676	249.451	0.121993	0.213689	1.19615	0.274093	0.999796	CCT1
FBgn0003687	27.7707	0.34572	0.400659	0.546499	0.459752	0.999796	Tbp
FBgn0003701	7.80353	-0.182011	0.694953	0.00101483	0.974587	0.999796	thr
FBgn0003710	5.57791	-0.537978	0.82524	0.272128	0.601908	0.999796	tipE
FBgn0003714	57.1815	-0.0581744	0.302953	0.0828053	0.773531	0.999796	tko
FBgn0003716	482.249	-0.0706147	0.182767	0.0493256	0.824241	0.999796	tkv
FBgn0003721	2103.48	-0.089022	0.165828	1.67698	0.195326	0.999796	Tm1
FBgn0003731	150.695	-0.0840388	0.227018	0.375313	0.540123	0.999796	Egfr
FBgn0003741	28.1886	0.367306	0.392241	0.00190742	0.965164	0.999796	tra
FBgn0003742	65.333	-0.0024825	0.291135	0.00759873	0.930536	0.999796	tra2
FBgn0003744	160.778	-0.0549783	0.222422	0.226987	0.633767	0.999796	trc
FBgn0003748	2782.53	0.251162	0.169432	2.16867	0.140848	0.958937	Treh
FBgn0003862	373.801	0.174412	0.188171	0.795482	0.372448	0.999796	trx
FBgn0003863	23990	-0.345938	0.161094	3.57811	0.0585458	0.751533	alphaTry
FBgn0003866	32.0673	-0.345206	0.391991	0.166081	0.683618	0.999796	tsh
FBgn0003867	35.3814	0.544136	0.391371	0.124766	0.723922	0.999796	tsl
FBgn0003870	309.461	0.225092	0.198055	0.539243	0.462747	0.999796	ttk
FBgn0003882	92.1562	0.199401	0.256581	0.110117	0.740011	0.999796	tub
FBgn0003884	1302.85	-0.250501	0.170939	6.19843	0.0127864	0.400786	alphaTub84B
FBgn0003885	107.83	-0.34889	0.250269	3.45778	0.0629546	0.766524	alphaTub84D
FBgn0003888	114.218	-0.113388	0.264467	0.384391	0.535263	0.999796	betaTub60D
FBgn0003890	325.832	-0.19721	0.198718	4.88276	0.0271262	0.561158	betaTub97EF
FBgn0003891	772.544	0.138227	0.173832	0.117028	0.732281	0.999796	tud
FBgn0003892	99.3461	-0.0786042	0.2698	0.0192555	0.889636	0.999796	ptc
FBgn0003896	32.6911	0.463129	0.427882	0.104188	0.74686	0.999796	tup
FBgn0003900	6.45173	-0.491322	0.832607	7.58e-05	0.993054	0.999796	twi
FBgn0003941	4450.21	-0.088622	0.177891	1.66172	0.197371	0.999796	RpL40
FBgn0003942	5245.02	-0.0588841	0.173498	0.28794	0.591544	0.999796	RpS27A
FBgn0003943	3297.61	0.00626341	0.171773	2.90738	0.0881747	0.872141	Ubi-p63E
FBgn0003944	10.6903	0.233141	0.58892	0.0450802	0.831857	0.999796	Ubx
FBgn0003961	213.004	-1.03415	0.683181	0.344043	0.557505	0.999796	Uro
FBgn0003963	23.6843	-0.16685	0.446585	2.2483	0.133761	0.949979	ush
FBgn0003964	61.7048	0.0802618	0.298478	0.298993	0.584514	0.999796	usp
FBgn0003965	10.3001	-0.268591	0.62987	0.220506	0.638655	0.999796	v
FBgn0003969	159.601	0.176118	0.227467	0.340399	0.559599	0.999796	vap
FBgn0003977	33.0631	-0.26151	0.382406	1.75986	0.184641	0.999796	vir
FBgn0003978	13.3817	-0.0047437	0.54481	4.52254	0.0334511	0.609207	vls
FBgn0003984	34.4511	0.304195	0.376928	0.364937	0.545777	0.999796	vn
FBgn0003996	14.2595	-0.50288	0.580479	0.0287852	0.865276	0.999796	w
FBgn0003997	43.0474	0.293682	0.348695	1.1215	0.289595	0.999796	hid
FBgn0004003	25.9947	-0.91945	0.519413	0.505626	0.477038	0.999796	wbl
FBgn0004047	19.4154	-0.0226315	0.485751	3.06311	0.0800883	0.846973	Yp3
FBgn0004049	149.035	0.168809	0.231279	0.00503358	0.943439	0.999796	yrt
FBgn0004050	37.159	-0.0861541	0.367197	0.318313	0.572623	0.999796	z
FBgn0004055	58.0046	-0.103216	0.300313	0.0769305	0.781501	0.999796	uzip
FBgn0004057	539.438	-0.208882	0.192477	6.48971	0.0108501	0.373941	Zw
FBgn0004066	199.316	0.146582	0.211625	0.374506	0.540558	0.999796	Prosalpha4
FBgn0004087	34.3483	-0.125767	0.403159	0.473192	0.491522	0.999796	Dhfr
FBgn0004101	34.5855	-0.0400505	0.372828	0.104704	0.746256	0.999796	bs
FBgn0004103	932.922	0.105573	0.172217	4.86601	0.0273908	0.561158	Pp1-87B
FBgn0004106	5.89831	-0.332059	0.834753	0.022151	0.881686	0.999796	Cdk1
FBgn0004107	13.716	0.0603975	0.538009	0.00022719	0.987974	0.999796	Cdk2
FBgn0004108	19.6567	0.226493	0.471102	0.631196	0.426917	0.999796	Nrt
FBgn0004117	1485.84	0.0735612	0.173793	0.0636676	0.80079	0.999796	Tm2
FBgn0004118	1.77247	0.441966	1.34066	0.0955062	0.75729	0.999796	nAChRbeta2
FBgn0004132	45.8293	-0.0700106	0.331726	0.731683	0.392338	0.999796	boca
FBgn0004133	38.2759	-0.010243	0.372849	1.20976	0.271379	0.999796	blow
FBgn0004167	2837.98	0.102459	0.170726	8.09921	0.00442845	0.236414	kst
FBgn0004169	1810.19	-0.0148013	0.166347	0.704005	0.401441	0.999796	up
FBgn0004177	1041.38	0.0782363	0.176696	1.8777	0.170596	0.995792	mts
FBgn0004179	687.797	0.15475	0.178729	1.56397	0.211085	0.999796	Csp
FBgn0004181	3960.66	-1.88778	0.670961	0.15531	0.693512	0.999796	Ebp
FBgn0004197	16.5065	-0.0058896	0.503367	0.0188735	0.89073	0.999796	Ser
FBgn0004198	29.2573	-0.0427207	0.406127	0.450511	0.502092	0.999796	ct
FBgn0004227	194.829	-0.011293	0.213064	0.0283249	0.866347	0.999796	nonA
FBgn0004228	943.921	-0.177921	0.184556	2.64672	0.103764	0.91074	mex1
FBgn0004237	298.975	0.140295	0.199473	0.037375	0.846703	0.999796	Hrb87F
FBgn0004240	221.802	-0.8904	0.271725	3.02898	0.0817894	0.848186	DptA
FBgn0004242	26.5582	0.00909724	0.407046	0.724695	0.394608	0.999796	Syt1
FBgn0004244	6.29112	-0.247668	0.784014	0.432662	0.510685	0.999796	Rdl
FBgn0004359	19.4782	0.242016	0.484408	0.0213516	0.883825	0.999796	T48
FBgn0004362	227.646	0.0925869	0.20515	2.2051	0.137555	0.955797	HmgD
FBgn0004363	1613.6	-0.119749	0.168293	0.0449917	0.832019	0.999796	porin
FBgn0004364	47.3	-0.0202782	0.339706	0.282878	0.594821	0.999796	18w
FBgn0004368	124.749	0.23005	0.264845	2.05643	0.151565	0.971059	Ptp4E
FBgn0004369	250.785	0.158967	0.20138	2.05431	0.151776	0.971059	Ptp99A
FBgn0004370	150.563	0.226839	0.242098	0.244709	0.620826	0.999796	Ptp10D
FBgn0004373	559.65	-0.0079577	0.18549	0.0607591	0.8053	0.999796	fwd
FBgn0004374	23.7658	0.010516	0.428377	1.60936	0.204581	0.999796	neb
FBgn0004378	19.7636	0.11293	0.460517	0.037298	0.84686	0.999796	Klp61F
FBgn0004379	6.78822	-0.570823	0.751386	0.457241	0.498916	0.999796	Klp67A
FBgn0004380	95.2851	-0.119155	0.25498	0.135994	0.712296	0.999796	Klp64D
FBgn0004381	39.557	-0.200628	0.35046	0.021335	0.88387	0.999796	Klp68D
FBgn0004387	194.014	0.110689	0.217189	0.70554	0.400928	0.999796	Klp98A
FBgn0004390	111.69	0.20761	0.242768	0.0662234	0.796917	0.999796	RasGAP1
FBgn0004391	34.4179	0.036259	0.372907	0.61051	0.434596	0.999796	shtd
FBgn0004394	27.5527	-0.0918075	0.419715	2.31885	0.127815	0.931832	pdm2
FBgn0004395	162.926	0.0845625	0.219422	1.39555	0.23747	0.999796	unk
FBgn0004396	208.018	0.164039	0.220822	4.4594	0.0347098	0.620758	CrebA
FBgn0004397	102.726	-0.0090569	0.261534	0.136919	0.711363	0.999796	Vinc
FBgn0004401	317.329	-0.0942979	0.200607	5.50816	0.0189279	0.490579	Pep
FBgn0004403	1614.51	0.316101	0.166689	0.0384301	0.844582	0.999796	RpS14a
FBgn0004404	1420.01	0.0437614	0.175126	1.03704	0.308512	0.999796	RpS14b
FBgn0004406	8.42643	-0.230384	0.678949	0.0828476	0.773475	0.999796	tam
FBgn0004407	52.9082	-0.109507	0.317022	0.0155179	0.900863	0.999796	DNApol-gamma35
FBgn0004419	406.192	-0.0997717	0.191221	0.0398779	0.84172	0.999796	me31B
FBgn0004425	1234.16	-0.6201	0.182566	21.4579	3.62e-06	0.00162035	LysB
FBgn0004426	605.507	-0.192425	0.218908	2.41647	0.120065	0.927393	LysC
FBgn0004427	3218.56	-0.303421	0.168962	19.0869	1.25e-05	0.00385887	LysD
FBgn0004428	164.07	0.182628	0.234341	9.50923	0.00204441	0.154226	LysE
FBgn0004429	280.973	0.122057	0.201499	28.5044	9.35e-08	8.78e-05	LysP
FBgn0004431	134.622	0.217358	0.230638	0.635804	0.425234	0.999796	LysX
FBgn0004432	2122.1	-0.0425879	0.171504	3.40872	0.0648528	0.775062	Cyp1
FBgn0004435	233.199	0.0162238	0.212671	5.02923	0.024923	0.541788	Galphaq
FBgn0004436	880.439	-0.104172	0.18973	2.35117	0.125189	0.929047	Ubc6
FBgn0004449	128.291	0.276059	0.235527	0.0108275	0.917126	0.999796	Ten-m
FBgn0004456	216.424	0.10124	0.208556	0.66377	0.415232	0.999796	mew
FBgn0004463	39.0864	0.127517	0.347578	0.531947	0.465789	0.999796	RpIII128
FBgn0004465	51.9705	-0.0861889	0.325011	0.379797	0.537712	0.999796	Su(P)
FBgn0004507	816.003	-0.300575	0.176528	2.1391	0.143586	0.96329	GlyP
FBgn0004509	306.21	0.133983	0.195571	0.319959	0.571633	0.999796	Fur1
FBgn0004510	22.7612	0.142528	0.428263	0.0751539	0.783975	0.999796	Ets97D
FBgn0004512	725.761	-0.237756	0.177676	4.21824	0.0399916	0.660282	Mdr49
FBgn0004513	35.0172	-0.222026	0.417101	0.145605	0.702771	0.999796	Mdr65
FBgn0004552	259.544	-0.0234184	0.212574	1.56343	0.211163	0.999796	Akh
FBgn0004556	20.4951	0.398651	0.456778	0.0105842	0.918059	0.999796	Dbp73D
FBgn0004569	19.4005	0.0978479	0.462177	0.0350948	0.851397	0.999796	aos
FBgn0004573	10.44	0.351263	0.617265	1.70543	0.191579	0.999796	5-HT7
FBgn0004574	238.834	-0.206337	0.21251	4.71455	0.0299084	0.579842	Rop
FBgn0004575	12.4213	0.541635	0.560746	0.176723	0.674205	0.999796	Syn
FBgn0004577	2.68202	-0.201546	1.14921	0.0994794	0.752455	0.999796	Pxd
FBgn0004580	341.394	-0.250158	0.194703	1.82464	0.176762	0.999796	Cbp53E
FBgn0004583	135.497	0.00106049	0.236373	1.16384	0.28067	0.999796	ex
FBgn0004584	36.495	0.0805992	0.352688	0.0006614	0.979482	0.999796	Rrp1
FBgn0004587	359.527	0.0795732	0.192053	0.00026002	0.987135	0.999796	B52
FBgn0004595	41.171	0.162897	0.343803	1.0249	0.31136	0.999796	pros
FBgn0004597	36.0042	-0.0450293	0.369458	0.302577	0.582271	0.999796	CycC
FBgn0004598	84.0534	0.199933	0.274047	2.04534	0.152673	0.972744	Fur2
FBgn0004606	16.6288	0.171376	0.515448	0.449974	0.502347	0.999796	zfh1
FBgn0004607	72.512	-0.0913888	0.279265	0.00505911	0.943296	0.999796	zfh2
FBgn0004611	198.317	0.22115	0.222177	0.28605	0.592763	0.999796	Plc21C
FBgn0004620	39.2258	0.152029	0.348097	0.427829	0.513056	0.999796	GluRIIA
FBgn0004622	33.2859	0.411091	0.391976	0.688223	0.406769	0.999796	TkR99D
FBgn0004629	871.536	0.151835	0.17267	1.48196	0.223469	0.999796	Cys
FBgn0004635	13.9796	-0.0619568	0.556779	3.39493	0.065397	0.776254	rho
FBgn0004636	489.198	0.254558	0.190716	9.80529	0.0017401	0.14057	Rap1
FBgn0004638	391.793	-0.0505278	0.192849	0.601151	0.438139	0.999796	drk
FBgn0004643	35.2868	-0.0862143	0.378087	0.572533	0.449254	0.999796	Zw10
FBgn0004644	40.476	-0.374263	0.369438	0.150501	0.698057	0.999796	hh
FBgn0004646	153.173	0.0857592	0.228701	1.7242	0.189153	0.999796	ogre
FBgn0004647	22.1819	0.189818	0.444214	0.00038113	0.984424	0.999796	N
FBgn0004648	488.604	0.0279014	0.187883	0.11645	0.732918	0.999796	svr
FBgn0004652	46.5852	-0.0376454	0.331838	2.06949	0.150272	0.968649	fru
FBgn0004654	365.511	-0.381557	0.194188	1.72705	0.188789	0.999796	Pgd
FBgn0004655	67.8912	-0.0343266	0.286693	0.108165	0.742243	0.999796	wapl
FBgn0004656	260.357	0.265489	0.200597	2.8792	0.0897303	0.874841	fs(1)h
FBgn0004657	667.328	0.108168	0.177844	0.450845	0.501934	0.999796	mys
FBgn0004687	1374.87	-0.0733985	0.180071	1.23458	0.266519	0.999796	Mlc-c
FBgn0004698	151.693	-0.0123442	0.223966	2.59534	0.107179	0.914241	Xpc
FBgn0004795	73.5585	0.367023	0.313414	0.468675	0.493598	0.999796	retn
FBgn0004797	147.744	0.098329	0.24092	0.73619	0.390884	0.999796	mdy
FBgn0004811	39.7419	-0.238982	0.358408	0.410224	0.521856	0.999796	fs(2)ltoPP43
FBgn0004828	839.509	0.223447	0.177039	1.40154	0.236467	0.999796	His3.3B
FBgn0004832	6.27354	0.49874	0.794723	0.0322464	0.857488	0.999796	Xpac
FBgn0004837	17.3676	0.106289	0.479501	0.53683	0.46375	0.999796	Su(H)
FBgn0004838	1568.09	0.320728	0.183809	1.51016	0.219115	0.999796	Hrb27C
FBgn0004839	27.0105	0.0566456	0.424431	0.216313	0.641864	0.999796	otk
FBgn0004842	34.0006	-0.0991738	0.381959	0.143253	0.705069	0.999796	RYa-R
FBgn0004852	149.206	0.110759	0.229321	0.189507	0.663327	0.999796	Ac76E
FBgn0004855	46.9334	-0.241406	0.332106	1.08941	0.296601	0.999796	RpII15
FBgn0004856	73.6024	-0.0004368	0.294285	0.154373	0.694391	0.999796	Bx42
FBgn0004858	60.1993	0.0946527	0.300882	0.429556	0.512207	0.999796	elB
FBgn0004859	90.8453	-0.128163	0.262514	0.377422	0.538986	0.999796	ci
FBgn0004860	30.4218	-0.0147749	0.384327	1.08401	0.297803	0.999796	ph-d
FBgn0004861	60.9551	-0.0277105	0.30196	1.30806	0.252745	0.999796	ph-p
FBgn0004862	13.219	0.198728	0.619342	1.04035	0.307739	0.999796	bap
FBgn0004864	100.372	0.158067	0.271084	0.00724481	0.932169	0.999796	hop
FBgn0004865	13.4692	-0.0400352	0.55582	1.20823	0.271683	0.999796	Eip78C
FBgn0004867	1572.58	-0.262528	0.16908	0.0537713	0.816626	0.999796	RpS2
FBgn0004868	658.738	0.0179489	0.179709	0.456718	0.499162	0.999796	Gdi
FBgn0004870	10.7408	-0.276377	0.627034	0.777129	0.378021	0.999796	bab1
FBgn0004875	96.0277	0.114012	0.264053	0.0442665	0.833359	0.999796	enc
FBgn0004876	453.678	-0.0184464	0.184088	1.96071	0.161437	0.990582	cdi
FBgn0004885	26.0809	-0.323868	0.439736	0.00358382	0.952263	0.999796	tok
FBgn0004888	391.435	-0.197345	0.190352	0.0377444	0.845957	0.999796	Scsalpha1
FBgn0004889	801.456	0.0171582	0.173845	4.11857	0.0424149	0.676223	tws
FBgn0004892	12.8523	-0.165118	0.567509	0.568532	0.450843	0.999796	sob
FBgn0004893	145.812	0.201643	0.227004	0.814216	0.366877	0.999796	bowl
FBgn0004895	2.38247	0.350639	1.16492	0.0035756	0.952318	0.999796	FoxL1
FBgn0004901	52.8324	0.17457	0.31702	0.104332	0.746692	0.999796	Prat
FBgn0004903	106.226	0.125842	0.248013	0.0285155	0.865903	0.999796	Rb97D
FBgn0004907	3853.06	-0.0782943	0.166571	0.279275	0.597177	0.999796	14-3-3zeta
FBgn0004908	26.7454	-0.143081	0.407627	0.0803281	0.776853	0.999796	Arl2
FBgn0004910	428.768	-0.0211112	0.18603	2.39378	0.121819	0.927505	Eip63F-1
FBgn0004913	47.1287	0.239769	0.327448	4.706	0.0300574	0.579842	Gnf1
FBgn0004914	346.35	0.137966	0.202272	3.26797	0.0706451	0.812092	Hnf4
FBgn0004915	75.6322	0.0951428	0.277031	0.00605422	0.93798	0.999796	TfIIB
FBgn0004919	80.5574	-0.0934449	0.277903	0.0285095	0.865917	0.999796	gol
FBgn0004921	885.091	-0.135486	0.182363	3.01075	0.0827139	0.850106	Ggamma1
FBgn0004924	320.318	0.190391	0.192874	0.288036	0.591482	0.999796	Top1
FBgn0004926	427.932	0.0451698	0.187703	0.24077	0.62365	0.999796	eIF2beta
FBgn0005198	87.5022	-0.241627	0.270613	2.19891	0.138108	0.955797	gig
FBgn0005278	578.346	-0.0456809	0.18066	0.175155	0.675571	0.999796	Sam-S
FBgn0005322	140.494	-0.224419	0.234518	0.0923934	0.761156	0.999796	nmd
FBgn0005355	21.1111	0.103367	0.456942	0.106942	0.743653	0.999796	Su(fu)
FBgn0005386	104.072	0.0808382	0.248381	1.95628	0.161912	0.990582	ash1
FBgn0005411	198.758	0.108735	0.212489	0.254617	0.613843	0.999796	U2af50
FBgn0005427	155.343	0.160633	0.225328	0.424399	0.51475	0.999796	ewg
FBgn0005533	3986.98	-0.0254571	0.172283	2.0011	0.157185	0.980083	RpS17
FBgn0005536	509.226	0.131404	0.181342	0.887318	0.346205	0.999796	Mbs
FBgn0005564	20.1575	-0.0415349	0.488706	0.308569	0.578559	0.999796	Shal
FBgn0005585	1437.31	-0.11885	0.168436	0.800763	0.370865	0.999796	Calr
FBgn0005586	31.9236	-0.0599038	0.381106	1.21964	0.269432	0.999796	Rab3
FBgn0005593	3139.12	0.0872619	0.165918	0.744301	0.388287	0.999796	RpL7
FBgn0005596	24.2501	-0.33819	0.433318	2.36132	0.124377	0.927855	yem
FBgn0005612	197.222	0.0160979	0.212842	6.87928	0.00872009	0.333897	Sox14
FBgn0005614	6.88138	-0.101293	0.760763	0.452308	0.501241	0.999796	trpl
FBgn0005616	66.1387	0.137479	0.29744	0.112999	0.736756	0.999796	msl-2
FBgn0005617	116.099	0.180637	0.238869	1.63467	0.201058	0.999796	msl-1
FBgn0005624	18.695	-0.0464775	0.466221	0.667184	0.414035	0.999796	Psc
FBgn0005626	218.574	0.253553	0.261057	0.182918	0.668878	0.999796	ple
FBgn0005631	82.5173	0.365722	0.26571	0.107084	0.743488	0.999796	robo1
FBgn0005632	736.913	0.139142	0.183334	2.71815	0.0992131	0.900658	faf
FBgn0005633	15.4758	-0.36082	0.604781	3.22921	0.0723354	0.822666	fln
FBgn0005636	7.62268	0.315069	0.767434	0.445573	0.504445	0.999796	nvy
FBgn0005638	2.45643	-0.26948	1.16375	0.145847	0.702536	0.999796	slbo
FBgn0005640	201.074	-0.0391597	0.210105	0.538221	0.463171	0.999796	Eip63E
FBgn0005642	42.3528	-0.268823	0.343665	1.36827	0.242109	0.999796	wdn
FBgn0005648	111.091	0.172577	0.245242	3.77342	0.0520732	0.720024	Pabp2
FBgn0005649	235.645	0.0835915	0.208107	1.97885	0.159512	0.985672	Rox8
FBgn0005654	8.81794	-0.549915	0.671378	0.774201	0.378921	0.999796	Orc3
FBgn0005655	22.6357	0.0218595	0.435861	1.42421	0.232713	0.999796	PCNA
FBgn0005659	44.9661	0.359636	0.339626	0.417352	0.518261	0.999796	Ets98B
FBgn0005660	25.4703	-0.0819872	0.431334	1.26664	0.260398	0.999796	Ets21C
FBgn0005664	368.197	0.219952	0.193498	2.08085	0.149157	0.966338	Crys
FBgn0005666	3079.36	0.0671047	0.164026	0.508765	0.475674	0.999796	bt
FBgn0005670	86.009	-0.532013	0.282222	0.044509	0.83291	0.999796	Cyp4d1
FBgn0005671	4665.29	-0.126833	0.163245	0.139494	0.708785	0.999796	Vha55
FBgn0005672	226.363	0.0834496	0.20668	0.925036	0.336156	0.999796	spi
FBgn0005674	227.567	-0.0395274	0.205998	3.89848	0.0483299	0.700705	GluProRS
FBgn0005677	7.91607	0.097819	0.700188	0.0646458	0.799298	0.999796	dac
FBgn0005683	5.39022	0.104208	0.809966	0.113023	0.736728	0.999796	pie
FBgn0005694	170.945	0.106589	0.217832	0.164174	0.685342	0.999796	Aef1
FBgn0005695	63.8243	0.0950315	0.296122	0.45523	0.499862	0.999796	gcl
FBgn0005696	5.18354	-0.256375	0.839225	0.0545224	0.815373	0.999796	DNApol-alpha73
FBgn0005771	83.3112	0.166045	0.287039	0.0603524	0.80594	0.999796	noc
FBgn0005777	198.056	-0.0151545	0.213932	0.240899	0.623558	0.999796	PpD3
FBgn0008635	237.251	-0.402785	0.208708	0.36599	0.545198	0.999796	betaCOP
FBgn0010014	6.18987	-0.21374	0.772726	0.135645	0.71265	0.999796	CanB
FBgn0010015	24.0145	0.403072	0.435296	0.141997	0.706303	0.999796	CanA1
FBgn0010019	3670.2	-0.624058	0.863102	1.54274	0.214211	0.999796	Cyp4g1
FBgn0010038	571.557	0.802162	0.191617	0.759036	0.38363	0.999796	GstD2
FBgn0010039	36.5399	-0.0288865	0.372323	0.0202	0.88698	0.999796	GstD3
FBgn0010040	51.8415	0.501112	0.326967	0.65918	0.41685	0.999796	GstD4
FBgn0010041	596.265	0.667181	0.192417	0.20733	0.648868	0.999796	GstD5
FBgn0010042	7.95472	0.45779	0.698252	0.54364	0.460928	0.999796	GstD6
FBgn0010043	147.119	0.138945	0.231734	0.0746641	0.784663	0.999796	GstD7
FBgn0010044	237.77	0.235407	0.233636	3.40811	0.0648769	0.775062	GstD8
FBgn0010051	243.945	0.107738	0.207867	0.850943	0.356286	0.999796	Itp-r83A
FBgn0010053	1175.57	0.239971	0.170932	0.00682298	0.934169	0.999796	Jheh1
FBgn0010078	2240.73	0.0065831	0.179552	5.56475	0.0183256	0.481251	RpL23
FBgn0010100	2496.6	-0.31274	0.164492	5.96706	0.0145756	0.419926	mAcon1
FBgn0010105	35.4034	0.00766916	0.369458	0.141226	0.707065	0.999796	comm
FBgn0010113	236.435	0.252604	0.205631	1.38925	0.238532	0.999796	hdc
FBgn0010173	222.599	-0.0179224	0.205958	0.0545839	0.815271	0.999796	RpA-70
FBgn0010194	6.27119	-0.118613	0.747822	1.56862	0.210407	0.999796	Wnt5
FBgn0010198	3063.13	-0.100514	0.177958	0.327848	0.566929	0.999796	RpS15Aa
FBgn0010213	216.188	0.0734798	0.208733	5.35665	0.0206434	0.506753	Sod2
FBgn0010215	362.053	-0.038574	0.192487	0.0110628	0.916233	0.999796	alpha-Cat
FBgn0010217	5487.95	-0.180772	0.164823	0.0280766	0.866929	0.999796	ATPsynbeta
FBgn0010220	36.1735	0.106449	0.366846	0.319754	0.571756	0.999796	Dbp45A
FBgn0010222	70.5158	0.173729	0.287264	0.435442	0.509331	0.999796	Nmdmc
FBgn0010223	280.779	0.00246158	0.197484	1.62368	0.20258	0.999796	Galphaf
FBgn0010225	555.451	0.00664424	0.181232	0.100882	0.750774	0.999796	Gel
FBgn0010226	413.274	0.199465	0.195044	0.540392	0.46227	0.999796	GstS1
FBgn0010228	567.312	-0.0102851	0.183729	2.5594	0.10964	0.914241	HmgZ
FBgn0010235	296.033	-0.0297865	0.197952	0.0055264	0.94074	0.999796	Klc
FBgn0010238	151.046	0.246385	0.258486	0.579415	0.446542	0.999796	Lac
FBgn0010241	1375.36	-0.171889	0.170344	0.00354283	0.952537	0.999796	Mdr50
FBgn0010246	2613.15	-0.335232	0.16433	7.67238	0.00560725	0.267239	Myo61F
FBgn0010247	157.034	-0.0747087	0.234871	0.157622	0.691355	0.999796	Parp
FBgn0010258	3.26051	-0.977621	1.09656	0.196165	0.657834	0.999796	Rbp4
FBgn0010263	158.15	-0.0196143	0.223842	2.10559	0.146762	0.964775	Rbp9
FBgn0010265	3695.38	-0.12881	0.187748	0.00015822	0.989964	0.999796	RpS13
FBgn0010269	63.9774	0.092556	0.305159	0.251749	0.615846	0.999796	Dsor1
FBgn0010278	74.7058	0.217823	0.274643	1.07457	0.299915	0.999796	Ssrp
FBgn0010280	183.489	0.088817	0.221188	0.304217	0.58125	0.999796	Taf4
FBgn0010282	112.289	0.0128753	0.246878	0.195404	0.658456	0.999796	TfIIFalpha
FBgn0010287	11.9227	0.0947297	0.564218	0.00263683	0.959047	0.999796	Trf
FBgn0010288	251.067	-0.0635826	0.205661	0.607135	0.435868	0.999796	Uch
FBgn0010292	47.8471	0.291418	0.322294	0.128084	0.720427	0.999796	bys
FBgn0010300	107.342	0.300593	0.244117	3.1e-06	0.998596	0.999796	brat
FBgn0010303	114.342	0.119247	0.246496	0.243659	0.621576	0.999796	hep
FBgn0010309	16.9338	-0.567744	0.528453	0.772671	0.379392	0.999796	pigeon
FBgn0010313	100.717	0.738876	0.296217	2.42814	0.119174	0.927393	corto
FBgn0010314	3.62243	-0.619398	1.01217	0.0139137	0.906102	0.999796	Cks30A
FBgn0010315	53.4082	0.0827793	0.306167	0.00019855	0.988758	0.999796	CycD
FBgn0010316	63.8401	-0.0185564	0.304704	0.20187	0.653216	0.999796	dap
FBgn0010328	163.8	-0.149593	0.22307	0.969856	0.324716	0.999796	woc
FBgn0010333	255.232	0.103128	0.199642	0.635091	0.425494	0.999796	Rac1
FBgn0010339	104.848	-0.0121463	0.246667	0.436944	0.508601	0.999796	128up
FBgn0010340	29.6619	0.0511656	0.39535	0.129078	0.71939	0.999796	140up
FBgn0010341	774.762	0.093919	0.174173	5.03704	0.0248108	0.541788	Cdc42
FBgn0010342	27.0964	0.0356203	0.400664	0.092301	0.761272	0.999796	Map60
FBgn0010348	2521.23	-0.144836	0.171637	1.96857	0.160599	0.990345	Arf79F
FBgn0010350	367.052	-0.0845554	0.190911	0.983829	0.321255	0.999796	Cds
FBgn0010352	1307.97	-0.0832995	0.168957	0.915182	0.338743	0.999796	Nc73EF
FBgn0010355	144.436	0.0617785	0.228463	2.59907	0.106926	0.914241	Taf1
FBgn0010356	34.4667	0.469256	0.366101	0.523288	0.469443	0.999796	Taf5
FBgn0010357	11876.8	-0.508689	0.162092	0.074346	0.785111	0.999796	betaTry
FBgn0010358	2206.77	-1.21536	0.168709	10.8134	0.00100766	0.0992162	deltaTry
FBgn0010379	362.434	0.161088	0.190779	3.82363	0.0505348	0.717827	Akt1
FBgn0010380	129.911	-0.275204	0.245934	0.409436	0.522256	0.999796	AP-1-2beta
FBgn0010382	16.8071	0.266397	0.490399	0.0375577	0.846334	0.999796	CycE
FBgn0010385	10.5744	-0.392163	0.73699	0.144458	0.703889	0.999796	Def
FBgn0010387	2136.59	-0.0860666	0.166339	8.23038	0.00411949	0.229259	Acbp2
FBgn0010388	54.0858	-0.1393	0.340661	15.1366	0.0001	0.0208378	Dro
FBgn0010389	162.018	0.108356	0.226212	2.50645	0.113381	0.91774	htl
FBgn0010391	171.002	-0.166481	0.221481	3.60326	0.0576665	0.745588	Gtp-bp
FBgn0010395	362.122	0.0253886	0.191095	1.35419	0.244547	0.999796	Itgbn
FBgn0010397	209.331	-0.111464	0.211573	1.08042	0.298603	0.999796	LamC
FBgn0010398	9.88855	0.158139	0.617615	0.238974	0.624948	0.999796	Lrr47
FBgn0010406	233.27	0.13381	0.205101	0.0499573	0.823138	0.999796	RNaseX25
FBgn0010408	1659.32	0.200593	0.166657	0.00057305	0.980902	0.999796	RpS9
FBgn0010409	3166.96	-0.0975909	0.182778	0.331346	0.564868	0.999796	RpL18A
FBgn0010411	2583.37	-0.0618325	0.177415	0.302324	0.582429	0.999796	RpS18
FBgn0010412	4464.64	0.151637	0.162169	1.68489	0.194276	0.999796	RpS19a
FBgn0010415	706.833	0.189579	0.179562	11.5077	0.0006931	0.0786101	Sdc
FBgn0010416	102.054	-0.0309955	0.251972	0.396661	0.528819	0.999796	TH1
FBgn0010417	42.0791	-0.0678552	0.338871	2.14104	0.143405	0.96329	Taf6
FBgn0010421	38.1794	-0.163955	0.353227	0.343569	0.557776	0.999796	TfIIFbeta
FBgn0010422	88.7306	0.00657556	0.262127	0.00452904	0.946344	0.999796	TfIIS
FBgn0010423	175.881	-0.318218	0.227646	4.26472	0.0389118	0.650465	TpnC47D
FBgn0010424	447.35	-0.140016	0.186792	8.21906	0.00414527	0.229269	TpnC73F
FBgn0010425	1822.02	-0.249623	0.167339	0.438884	0.507661	0.999796	epsilonTry
FBgn0010434	464.453	0.003994	0.187275	0.194618	0.6591	0.999796	cora
FBgn0010435	1728.15	0.122211	0.16938	2.14651	0.142894	0.96329	emp
FBgn0010438	37.0717	0.162342	0.361361	1.55827	0.211918	0.999796	mtSSB
FBgn0010441	22.9961	-0.0087747	0.440057	0.774755	0.37875	0.999796	pll
FBgn0010452	49.8795	-0.0590904	0.318059	1.01331	0.314112	0.999796	trn
FBgn0010470	653.833	-0.117451	0.18286	3.03148	0.0816633	0.84786	Fkbp14
FBgn0010473	10.4842	0.295541	0.631188	0.27358	0.60094	0.999796	tutl
FBgn0010482	459.199	0.142834	0.183763	2.48563	0.11489	0.920766	l(2)01289
FBgn0010488	926.718	-0.0763915	0.178087	0.00011343	0.991502	0.999796	NAT1
FBgn0010497	535.959	-0.57663	0.191423	0.682585	0.408698	0.999796	dmGlut
FBgn0010501	156.374	-0.0511287	0.230214	2.29755	0.129578	0.939901	Dcp-1
FBgn0010504	469.249	0.238886	0.184145	0.758648	0.383752	0.999796	kermit
FBgn0010516	613.283	-0.140874	0.180269	0.542211	0.461518	0.999796	wal
FBgn0010520	24.5881	0.267267	0.419074	0.526033	0.46828	0.999796	Bka
FBgn0010531	44.33	0.287254	0.332641	0.0558477	0.813183	0.999796	Ccs
FBgn0010548	678.253	-0.102646	0.187183	1.64028	0.200288	0.999796	Aldh-III
FBgn0010549	17.0487	0.430682	0.498428	0.0264608	0.87078	0.999796	l(2)03659
FBgn0010551	531.833	-0.0035631	0.18153	0.108417	0.741954	0.999796	Phb2
FBgn0010583	117.104	0.0825349	0.241879	0.280211	0.596563	0.999796	dock
FBgn0010590	153.523	0.15512	0.224616	0.0185283	0.891727	0.999796	Prosbeta1
FBgn0010591	287.846	-0.175159	0.199204	0.946382	0.330642	0.999796	Sply
FBgn0010602	137.402	0.106226	0.231023	1.29703	0.254756	0.999796	lwr
FBgn0010607	38.0891	-0.10465	0.35241	0.149854	0.698674	0.999796	l(2)05714
FBgn0010611	207.953	-0.0135876	0.217004	0.0453585	0.831346	0.999796	Hmgs
FBgn0010612	347.426	-0.232738	0.20204	5.18814	0.0227416	0.526523	ATPsynG
FBgn0010620	262.661	0.0721394	0.201086	1.09628	0.295084	0.999796	CG10939
FBgn0010621	354.376	0.00961033	0.192291	0.645556	0.421706	0.999796	CCT5
FBgn0010622	45.6036	0.0759421	0.329073	0.0915758	0.762183	0.999796	DCTN3-p24
FBgn0010638	423.935	0.0634883	0.186568	1.06411	0.302279	0.999796	Sec61beta
FBgn0010651	327.726	-0.099355	0.193796	0.0841186	0.771792	0.999796	MFS14
FBgn0010660	75.6758	-0.0473402	0.280237	6.74048	0.00942493	0.340514	Nup214
FBgn0010741	239.284	-0.0661646	0.213862	0.711002	0.399111	0.999796	Pfdn2
FBgn0010747	203.172	-0.0574115	0.213541	0.0316789	0.858734	0.999796	Srp54k
FBgn0010750	41.79	-0.0501366	0.338853	1.57672	0.209234	0.999796	atms
FBgn0010762	66.5808	0.0123044	0.290572	0.0084653	0.926692	0.999796	simj
FBgn0010768	6.65228	-0.51396	0.773867	0.00059929	0.980469	0.999796	sqz
FBgn0010770	24.9519	0.0671215	0.416734	0.169898	0.680203	0.999796	ppan
FBgn0010772	190.771	0.262668	0.213629	1.67899	0.195059	0.999796	Xe7
FBgn0010774	129.681	0.280208	0.236317	1.29714	0.254737	0.999796	Ref1
FBgn0010786	118.434	-0.151193	0.245111	3.58024	0.0584708	0.751533	l(3)02640
FBgn0010803	99.7267	0.179026	0.251878	0.163584	0.685878	0.999796	TrpRS
FBgn0010808	282.328	0.00471156	0.200004	0.71972	0.396236	0.999796	Chchd3
FBgn0010812	118.994	0.264727	0.239236	0.515212	0.472891	0.999796	unc-45
FBgn0010825	220.185	0.133153	0.209983	0.187938	0.664639	0.999796	Gug
FBgn0010830	41.044	0.274995	0.341652	0.622536	0.430106	0.999796	l(3)04053
FBgn0010877	110.674	0.192653	0.257285	0.131594	0.716785	0.999796	l(3)05822
FBgn0010894	91.9004	0.0904447	0.261146	2.27116	0.131801	0.944751	sinu
FBgn0010905	239.03	-0.0192988	0.207629	0.60144	0.438029	0.999796	Spn
FBgn0010909	461.508	0.252467	0.194299	3.1399	0.0763983	0.840322	msn
FBgn0010926	50.4895	0.0682556	0.313691	0.0173183	0.895301	0.999796	l(3)07882
FBgn0011016	389.098	-0.0177094	0.191633	2.50827	0.113251	0.91774	SsRbeta
FBgn0011020	13.8137	-0.164104	0.532746	1.09465	0.295443	0.999796	Sas-4
FBgn0011202	369.784	0.0703904	0.193923	1.61293	0.20408	0.999796	dia
FBgn0011204	278.281	-0.126415	0.202415	0.112273	0.737571	0.999796	cue
FBgn0011205	1021.22	0.163957	0.171198	1.64e-05	0.996765	0.999796	fbl
FBgn0011206	103.885	-0.095252	0.246933	1.56095	0.211526	0.999796	bol
FBgn0011207	87.4314	-0.122307	0.263407	0.0632042	0.801501	0.999796	pelo
FBgn0011211	2562.01	-0.240856	0.165109	0.933959	0.333836	0.999796	blw
FBgn0011217	2194.69	-0.0311759	0.165957	2.5617	0.109481	0.914241	eff
FBgn0011224	112.499	-0.140604	0.248069	0.218786	0.639966	0.999796	heph
FBgn0011225	669.336	0.0326202	0.182974	5.04054	0.0247607	0.541788	jar
FBgn0011227	294.796	-0.222788	0.212752	2.34479	0.125703	0.929047	ox
FBgn0011230	1230.86	0.281127	0.17059	1.5532	0.212664	0.999796	poe
FBgn0011232	102.808	-0.0701718	0.250564	0.483665	0.486767	0.999796	scat
FBgn0011236	62.6149	0.0284994	0.293117	0.0530835	0.817782	0.999796	ken
FBgn0011259	24.25	0.453315	0.417501	0.616262	0.43244	0.999796	Sema1a
FBgn0011260	80.3735	-0.0340289	0.275315	0.530474	0.466408	0.999796	Sema2a
FBgn0011272	1727.41	0.0612562	0.167456	14.1798	0.00016614	0.0308296	RpL13
FBgn0011274	410.936	0.146087	0.186755	0.417219	0.518328	0.999796	Dif
FBgn0011280	7.29501	-0.779067	0.866491	0.00194897	0.964787	0.999796	Obp19d
FBgn0011284	4931.41	0.136653	0.166705	0.546922	0.459578	0.999796	RpS4
FBgn0011286	123.71	0.144482	0.251082	1.82259	0.177005	0.999796	RyR
FBgn0011288	4.16902	-0.655399	0.998724	0.608411	0.435387	0.999796	Snap25
FBgn0011289	201.854	0.296629	0.210399	1.7162	0.190183	0.999796	TfIIA-L
FBgn0011290	63.5183	0.112792	0.293065	0.533668	0.465069	0.999796	Taf12
FBgn0011291	15.4757	-0.201008	0.519914	0.0236246	0.877844	0.999796	Taf11
FBgn0011296	338.325	0.0492142	0.19337	5.67689	0.0171898	0.459461	l(2)efl
FBgn0011297	35.238	-0.154352	0.369253	0.223541	0.636355	0.999796	Alg3
FBgn0011300	268.721	0.0434467	0.199574	2.16887	0.140829	0.958937	babo
FBgn0011305	42.1688	-0.153842	0.347922	1.07174	0.300553	0.999796	Rsf1
FBgn0011327	121.569	-0.116964	0.24998	0.00095331	0.975369	0.999796	Uch-L5
FBgn0011335	22.5558	0.0999505	0.456415	0.293706	0.587855	0.999796	vers
FBgn0011336	526.294	0.0968209	0.181869	0.165149	0.68446	0.999796	Stt3B
FBgn0011361	491.037	-0.115648	0.199223	4.02116	0.0449327	0.693438	ND-ACP
FBgn0011455	672.638	-0.0998485	0.183671	2.2376	0.13469	0.951706	ND-SGDH
FBgn0011474	75.3227	0.169866	0.273053	0.182889	0.668902	0.999796	PR-Set7
FBgn0011476	22.1074	-0.324763	0.443129	0.0635979	0.800897	0.999796	l(3)neo43
FBgn0011481	179.374	0.377025	0.231945	7.93606	0.00484593	0.248112	Ssdp
FBgn0011509	119.455	0.030117	0.237824	0.0121286	0.912306	0.999796	SrpRbeta
FBgn0011554	285.115	0.0396935	0.19756	0.338217	0.56086	0.999796	etaTry
FBgn0011555	1173.24	-0.279921	0.171853	23.2958	1.39e-06	0.00082973	thetaTry
FBgn0011556	449.634	-0.452498	0.193222	1.12115	0.289672	0.999796	zetaTry
FBgn0011566	26.0497	0.0276234	0.41345	6.51e-08	0.999796	0.999796	Smyd3
FBgn0011570	325.498	-0.0273743	0.192975	0.131489	0.716893	0.999796	cpb
FBgn0011573	143.695	0.126685	0.227383	0.0245739	0.875433	0.999796	Cdc37
FBgn0011576	126.056	0.0657445	0.238358	0.0127263	0.910181	0.999796	Cyp4d2
FBgn0011581	40.3876	-0.355568	0.387008	7.37542	0.00661213	0.288823	Ms
FBgn0011584	837.224	-0.0989626	0.176704	0.0326848	0.856533	0.999796	Trp1
FBgn0011586	173.921	-0.1546	0.226886	1.15034	0.283478	0.999796	e(r)
FBgn0011589	11.3174	-0.131955	0.6023	0.00554832	0.940623	0.999796	Elk
FBgn0011591	23.0633	0.0205746	0.435345	0.0729234	0.787127	0.999796	fng
FBgn0011592	131.672	-0.241794	0.239235	0.234996	0.627844	0.999796	fra
FBgn0011596	32.5559	-0.390014	0.379716	2.21859	0.136357	0.955797	fzo
FBgn0011603	334.746	-0.181236	0.206975	2.41404	0.120251	0.927393	ine
FBgn0011604	126.501	0.0727342	0.250631	0.152648	0.696018	0.999796	Iswi
FBgn0011606	16.5126	-0.0032258	0.495085	0.675427	0.411166	0.999796	Klp3A
FBgn0011638	104.3	0.288813	0.255186	1.0519	0.30507	0.999796	La
FBgn0011640	108.383	0.0182297	0.257603	0.512349	0.474124	0.999796	lark
FBgn0011642	241.774	-0.0813482	0.209138	0.0510942	0.82117	0.999796	Zyx
FBgn0011648	176.441	0.0261787	0.21635	2.16301	0.141367	0.960311	Mad
FBgn0011655	33.3038	-0.143443	0.386919	0.544778	0.460459	0.999796	Med
FBgn0011656	171.755	-0.14796	0.229254	1.70197	0.19203	0.999796	Mef2
FBgn0011659	7.01778	0.740127	0.735478	0.142064	0.706237	0.999796	Mlh1
FBgn0011660	17.2949	0.0873502	0.483804	0.262606	0.608335	0.999796	Pms2
FBgn0011661	1552.67	0.0841319	0.179701	1.05505	0.304348	0.999796	Moe
FBgn0011666	24.2583	-0.0649222	0.419491	0.00087018	0.976467	0.999796	msi
FBgn0011672	350.695	0.177698	0.190695	0.496099	0.481219	0.999796	Mvl
FBgn0011674	48.5502	-0.128435	0.3285	0.870724	0.350755	0.999796	insc
FBgn0011692	4.64229	0.835141	0.873914	0.106768	0.743854	0.999796	pav
FBgn0011694	1274.21	-1.48622	0.87637	0.118505	0.730662	0.999796	EbpII
FBgn0011695	3947.68	0.0218019	0.169769	5.96915	0.0145583	0.419926	EbpIII
FBgn0011703	39.9132	-0.0497137	0.343182	0.202863	0.652419	0.999796	RnrL
FBgn0011704	149.285	-0.0138485	0.227984	0.14109	0.7072	0.999796	RnrS
FBgn0011705	111.878	-0.259545	0.253989	1.1232	0.289231	0.999796	rost
FBgn0011706	4.11636	-0.297576	0.979269	1.10066	0.294122	0.999796	rpr
FBgn0011708	287.695	0.0481776	0.196982	0.2613	0.609229	0.999796	Syx5
FBgn0011710	79.5798	0.0189268	0.270541	0.00120315	0.97233	0.999796	2001-09-01
FBgn0011715	46.247	0.00456364	0.33289	0.416398	0.51874	0.999796	Snr1
FBgn0011722	50.0715	-0.672884	0.376469	3.9756	0.046164	0.695011	Tig
FBgn0011723	64.4562	-0.0460186	0.31866	0.0219506	0.882218	0.999796	byn
FBgn0011725	145.165	-0.0627092	0.226918	0.710216	0.399372	0.999796	twin
FBgn0011726	897.934	-0.002192	0.176877	0.218881	0.639894	0.999796	tsr
FBgn0011737	30.0246	0.0531869	0.387139	0.455876	0.499558	0.999796	Wee1
FBgn0011739	104.148	-0.103567	0.256529	0.314747	0.574782	0.999796	wts
FBgn0011740	41.1971	-0.0985398	0.34542	0.335104	0.562669	0.999796	alpha-Man-IIa
FBgn0011741	40.7502	0.11629	0.348081	0.113861	0.73579	0.999796	Arp6
FBgn0011742	445.338	0.0612386	0.184678	0.255144	0.613476	0.999796	Arp2
FBgn0011745	235.656	0.0784562	0.214035	0.342326	0.558489	0.999796	Arp1
FBgn0011746	7.28356	-0.732984	0.772226	0.0879301	0.766825	0.999796	ana
FBgn0011747	953.027	-0.138711	0.18328	0.972525	0.324051	0.999796	Ank
FBgn0011754	322.233	0.174814	0.202831	0.493121	0.482538	0.999796	PhKgamma
FBgn0011760	611.55	-0.0170658	0.178586	5.29264	0.0214157	0.513784	ctp
FBgn0011762	15.7883	0.304979	0.501242	0.022903	0.87971	0.999796	DNApol-alpha50
FBgn0011763	273.186	0.185582	0.19865	0.588718	0.442915	0.999796	Dp
FBgn0011766	267.425	0.201179	0.213084	0.0513096	0.8208	0.999796	E2f1
FBgn0011768	185.963	-0.190237	0.219694	0.252143	0.61557	0.999796	Fdh
FBgn0011769	21.6446	-0.0500142	0.451417	0.0941485	0.758968	0.999796	Fdx1
FBgn0011770	549.063	-0.0217438	0.180514	0.0366626	0.848154	0.999796	Gip
FBgn0011771	168.95	0.0710409	0.222157	0.0125198	0.910909	0.999796	Hem
FBgn0011774	56.4646	-0.124296	0.307988	0.0200073	0.887517	0.999796	Irbp
FBgn0011785	126.497	-0.0796311	0.237594	5.39295	0.0202183	0.504612	BRWD3
FBgn0011787	50.9676	-0.128898	0.317003	0.584058	0.444726	0.999796	mRpL12
FBgn0011802	22.2826	-0.182982	0.459976	0.0110447	0.916301	0.999796	Gem3
FBgn0011817	50.9147	-0.183809	0.319422	2.0493	0.152276	0.971096	nmo
FBgn0011818	56.0407	0.185	0.310343	0.263762	0.607547	0.999796	oaf
FBgn0011822	201.203	-0.567272	0.235214	1.72521	0.189023	0.999796	Pgcl
FBgn0011824	26.0589	0.38917	0.409641	0.419833	0.51702	0.999796	CG4038
FBgn0011826	121.141	-0.17603	0.247796	0.279208	0.597221	0.999796	Pp2B-14D
FBgn0011828	52.2492	-0.139051	0.3237	0.0264335	0.870846	0.999796	Pxn
FBgn0011829	8.75362	0.40752	0.708387	1.74937	0.185956	0.999796	Ret
FBgn0011834	956.33	-0.182345	0.175735	0.00063847	0.979841	0.999796	Ser6
FBgn0011836	64.2233	0.233494	0.288359	0.385857	0.534485	0.999796	Taf2
FBgn0011837	485.826	0.21743	0.190848	1.85333	0.173397	0.997755	Tis11
FBgn0012034	1490.96	0.0258321	0.169386	1.10175	0.293883	0.999796	AcCoAS
FBgn0012036	1234.73	0.0180667	0.170033	2.7499	0.0972604	0.893798	Aldh
FBgn0012037	3913.8	-0.024202	0.162772	0.482031	0.487504	0.999796	Ance
FBgn0012042	28.7812	-0.554768	0.498215	5.17655	0.0228937	0.52868	AttA
FBgn0012051	116.338	0.0987524	0.241583	0.0563615	0.812342	0.999796	CalpA
FBgn0012058	86.1788	-0.24988	0.263521	2.75385	0.0970205	0.893798	Cdc27
FBgn0012344	14.7253	-0.145302	0.524797	0.665014	0.414795	0.999796	Dh44
FBgn0013263	227.147	-0.0300481	0.210852	0.955378	0.328354	0.999796	Trl
FBgn0013269	95.3309	0.121896	0.254936	0.185421	0.666755	0.999796	Fkbp39
FBgn0013272	5806.04	-0.0614009	0.169064	0.00452368	0.946376	0.999796	Gp150
FBgn0013277	27.0513	0.410453	0.495305	3.54563	0.0597025	0.753659	Hsp70Ba
FBgn0013278	184.633	-0.203825	0.21343	28.414	9.8e-08	8.78e-05	Hsp70Bb
FBgn0013279	68.2022	0.0527339	0.285107	3.82168	0.0505934	0.717827	Hsp70Bc
FBgn0013303	81.4835	-0.153361	0.273388	0.407592	0.523194	0.999796	Nca
FBgn0013305	473.643	0.0791263	0.200756	0.717152	0.39708	0.999796	Nmda1
FBgn0013307	13.5447	-0.186726	0.558136	0.00957671	0.922043	0.999796	Odc1
FBgn0013325	1539.92	0.0840863	0.169096	0.00121016	0.972249	0.999796	RpL11
FBgn0013334	262.002	0.152354	0.204147	0.276339	0.599111	0.999796	Sap47
FBgn0013342	28.276	0.120502	0.398827	0.0258562	0.872252	0.999796	nSyb
FBgn0013343	243.164	-0.0173618	0.205163	0.843091	0.358514	0.999796	Syx1A
FBgn0013347	153.118	-0.0851264	0.233666	2.72039	0.0990737	0.900304	TfIIA-S
FBgn0013348	23.2732	-0.20591	0.484218	11.3526	0.00075344	0.0823272	TpnC41C
FBgn0013432	59.393	0.121494	0.298455	0.60443	0.436893	0.999796	bcn92
FBgn0013435	21.859	0.363023	0.440901	0.304163	0.581284	0.999796	Cdc2rk
FBgn0013467	5.80674	-0.0822968	0.794969	0.376458	0.539505	0.999796	igl
FBgn0013469	30.8711	0.0429019	0.386845	0.0953986	0.757423	0.999796	klu
FBgn0013531	20.3668	-0.102715	0.470025	0.259718	0.610314	0.999796	MED20
FBgn0013548	6.59074	0.652916	0.784192	0.101044	0.75058	0.999796	l(2)dtl
FBgn0013563	82.6374	-0.0197459	0.266224	0.732888	0.391949	0.999796	Pex1
FBgn0013576	1240.54	0.0974876	0.172513	6.15148	0.0131302	0.403469	mtd
FBgn0013672	5740.22	0.619233	0.173122	0.453332	0.500757	0.999796	mt:ATPase6
FBgn0013674	49695.2	-0.068649	0.178853	0.059381	0.807477	0.999796	mt:CoI
FBgn0013675	9821.79	0.257412	0.164595	0.00851902	0.926461	0.999796	mt:CoII
FBgn0013676	36684	0.019288	0.170793	3.28916	0.0697386	0.806268	mt:CoIII
FBgn0013678	18751.5	0.300901	0.163293	0.189116	0.663653	0.999796	mt:Cyt-b
FBgn0013679	1217.41	0.141712	0.176167	1.4516	0.228271	0.999796	mt:ND1
FBgn0013680	135.727	0.497192	0.245008	1.72225	0.189404	0.999796	mt:ND2
FBgn0013681	140.472	0.486057	0.2409	0.166903	0.682879	0.999796	mt:ND3
FBgn0013684	2501.74	0.0653981	0.187528	0.607301	0.435806	0.999796	mt:ND5
FBgn0013717	35.0515	-0.108756	0.37164	0.653317	0.418929	0.999796	not
FBgn0013718	263.67	0.194171	0.199361	1.47618	0.224373	0.999796	nuf
FBgn0013720	51.6319	0.219996	0.327427	0.109624	0.740573	0.999796	pck
FBgn0013726	138.251	0.0754818	0.234807	0.114843	0.734697	0.999796	pnut
FBgn0013732	8.60983	-0.0412262	0.718587	0.025933	0.872064	0.999796	sced
FBgn0013733	2127.34	0.283585	0.192032	1.64752	0.199297	0.999796	shot
FBgn0013746	165.51	-0.18619	0.230525	0.227147	0.633647	0.999796	alien
FBgn0013749	320.276	-0.0675237	0.198021	0.270989	0.602669	0.999796	Arf102F
FBgn0013750	316.526	-0.0843445	0.19531	2.01317	0.15594	0.977759	Arf51F
FBgn0013751	3.64148	0.26456	1.01448	0.28033	0.596485	0.999796	Awh
FBgn0013753	10.941	-0.0946901	0.607253	1.03489	0.309014	0.999796	Bgb
FBgn0013756	159.48	0.102548	0.230358	7.59725	0.00584575	0.273906	Mtor
FBgn0013759	131.063	0.160905	0.24511	0.00216478	0.96289	0.999796	CASK
FBgn0013762	77.1952	0.0504103	0.273423	0.00256334	0.959621	0.999796	Cdk5
FBgn0013763	685.386	-0.0624448	0.177198	0.903461	0.341855	0.999796	Idgf6
FBgn0013764	36.0962	-0.336559	0.379313	1.99161	0.158172	0.982834	Chi
FBgn0013765	107.586	0.0141039	0.244205	1.42248	0.232995	0.999796	cnn
FBgn0013770	1403.53	0.179411	0.168947	4.55381	0.0328455	0.60805	Cp1
FBgn0013771	649.742	-0.0999186	0.193319	0.229451	0.631931	0.999796	Cyp6a9
FBgn0013772	337.784	-0.0251107	0.198569	0.339435	0.560155	0.999796	Cyp6a8
FBgn0013773	100.414	-0.343122	0.298253	0.411849	0.521032	0.999796	Cyp6a22
FBgn0013799	96.9904	0.258842	0.265505	0.363764	0.546423	0.999796	Deaf1
FBgn0013811	7.96585	-0.0055769	0.718521	0.0632089	0.801494	0.999796	Dhc62B
FBgn0013953	24.3457	0.791421	0.46104	0.0377831	0.845879	0.999796	Esp
FBgn0013954	699.4	0.0243423	0.185009	4.50279	0.0338396	0.613772	Fkbp12
FBgn0013973	2.69752	-0.20023	1.12237	0.244363	0.621072	0.999796	Gycbeta100B
FBgn0013981	456.558	-0.121776	0.199528	2.73794	0.0979907	0.895915	His4r
FBgn0013983	64.0984	-0.0203943	0.289188	0.0186879	0.891265	0.999796	imd
FBgn0013987	447.15	0.194877	0.18907	0.574349	0.448536	0.999796	MAPk-Ak2
FBgn0013995	592.486	0.03525	0.200579	0.0369519	0.847563	0.999796	Calx
FBgn0013997	140.369	0.107039	0.228719	0.153884	0.694851	0.999796	Nrx-IV
FBgn0014000	22.4342	-0.371419	0.460394	0.0425156	0.83664	0.999796	Hf
FBgn0014006	166.594	0.00360299	0.221269	1.47044	0.225277	0.999796	Ask1
FBgn0014007	143.623	-0.0391754	0.226041	1.51558	0.21829	0.999796	Ptp69D
FBgn0014009	462.375	-0.019869	0.189306	0.0079811	0.928814	0.999796	Rab2
FBgn0014010	1113.16	0.148561	0.171361	2.49422	0.114265	0.919891	Rab5
FBgn0014011	354.221	-0.0024802	0.192986	0.914596	0.338898	0.999796	Rac2
FBgn0014018	781.512	-0.0229821	0.185351	0.0100061	0.92032	0.999796	Rel
FBgn0014020	2611.03	-0.0338997	0.168651	3.03674	0.0813994	0.847551	Rho1
FBgn0014022	28.4336	0.0916327	0.394509	0.337894	0.561047	0.999796	Rlb1
FBgn0014023	67.8932	0.015978	0.283275	0.0329338	0.855993	0.999796	mRpL47
FBgn0014024	50.5624	-0.0241509	0.321292	0.487924	0.484855	0.999796	Rnp4F
FBgn0014026	2873.56	-0.171754	0.163696	23.6239	1.17e-06	0.00074958	RpL7A
FBgn0014028	421.028	-0.141949	0.186589	2.67989	0.101623	0.905106	SdhB
FBgn0014029	151.513	-0.0677198	0.227284	0.00459977	0.945928	0.999796	2002-09-01
FBgn0014031	31.2298	-0.104736	0.409627	0.90441	0.341602	0.999796	Spat
FBgn0014032	66.2978	0.0997912	0.28709	0.187675	0.664859	0.999796	Sptr
FBgn0014033	10.0533	0.22664	0.652925	0.00526613	0.94215	0.999796	Sr-CI
FBgn0014037	491.244	0.230269	0.197095	0.293456	0.588014	0.999796	Su(Tpl)
FBgn0014073	112.486	0.199496	0.260502	0.216933	0.641387	0.999796	Tie
FBgn0014075	260.876	-0.092205	0.203529	0.198318	0.656082	0.999796	Uggt
FBgn0014092	58.3138	-0.0798192	0.302412	0.189208	0.663577	0.999796	CG4278
FBgn0014127	38.0134	0.05083	0.360947	0.0511987	0.82099	0.999796	barr
FBgn0014133	433.001	0.00073065	0.192551	0.412654	0.520625	0.999796	bif
FBgn0014135	48.4061	0.0585842	0.319772	0.0194353	0.889126	0.999796	bnl
FBgn0014141	193.333	-0.222095	0.219557	1.03397	0.309229	0.999796	cher
FBgn0014143	9.58638	-0.232778	0.673165	0.115821	0.733612	0.999796	croc
FBgn0014163	181.75	0.334295	0.223902	9.5074	0.00204645	0.154226	fax
FBgn0014184	6046.36	0.0105769	0.161552	0.21312	0.644333	0.999796	Oda
FBgn0014189	238.671	-0.012674	0.203284	0.0193287	0.889428	0.999796	Hel25E
FBgn0014269	45.4708	0.0333602	0.327837	0.923827	0.336472	0.999796	prod
FBgn0014340	16.8601	-0.129923	0.500325	3.20902	0.0732333	0.828571	mof
FBgn0014342	49.614	-0.409949	0.334854	1.09947	0.294382	0.999796	mia
FBgn0014343	26.5921	0.382146	0.43268	0.231099	0.63071	0.999796	mirr
FBgn0014366	43.0243	0.0425572	0.341666	0.336453	0.561884	0.999796	noi
FBgn0014380	506.538	-0.158406	0.186128	0.0691644	0.792557	0.999796	RhoL
FBgn0014388	189.98	0.249758	0.232692	6.11896	0.0133739	0.403469	sty
FBgn0014391	688.089	-0.106024	0.182694	3.90624	0.0481072	0.698798	sun
FBgn0014395	11.2784	-0.261499	0.588449	0.00140679	0.970081	0.999796	tilB
FBgn0014396	368.038	0.428491	0.239972	2.24537	0.134015	0.949979	tim
FBgn0014411	171.575	0.0301315	0.219281	0.0389203	0.843607	0.999796	Vps26
FBgn0014417	26.4028	0.387418	0.425984	0.128216	0.720289	0.999796	CG13397
FBgn0014427	171.942	0.362	0.223628	1.28691	0.256618	0.999796	CG11899
FBgn0014454	14.3645	-1.3092	0.825381	0.862391	0.353071	0.999796	Acp1
FBgn0014455	175.982	-0.418687	0.224369	0.020084	0.887303	0.999796	Ahcy
FBgn0014469	1005.49	-0.194083	0.185576	0.00047691	0.982577	0.999796	Cyp4e2
FBgn0014857	273.251	-0.0067617	0.203248	8.72696	0.00313539	0.205933	His3.3A
FBgn0014859	5.49049	0.172142	0.835956	0.117611	0.73164	0.999796	Hr38
FBgn0014861	12.1983	0.0710178	0.568238	0.0607028	0.805389	0.999796	Mcm2
FBgn0014863	362.733	0.0318024	0.198133	0.450139	0.502269	0.999796	Mlp84B
FBgn0014865	97.1909	-1.25911	0.428306	34.338	4.63e-09	8.3e-06	Mtk
FBgn0014868	157.401	-0.0711135	0.22514	0.855689	0.354948	0.999796	Ost48
FBgn0014869	369.261	0.0607677	0.192902	1.95288	0.162277	0.990582	Pglym78
FBgn0014870	84.8015	0.252524	0.289773	0.282994	0.594745	0.999796	Psi
FBgn0014877	88.1323	0.0608567	0.260378	0.0222386	0.881454	0.999796	Roe1
FBgn0014879	97.1975	-0.0828303	0.25465	1.99104	0.158232	0.982834	Set
FBgn0014903	325.51	-0.223424	0.194022	0.0153682	0.90134	0.999796	CG14630
FBgn0014906	472.177	0.108022	0.18337	0.591324	0.441908	0.999796	Hydr2
FBgn0014930	235.633	0.157004	0.208193	0.0327394	0.856414	0.999796	CG2846
FBgn0014931	17.8858	0.25897	0.494189	0.0906782	0.763317	0.999796	CG2678
FBgn0015000	138.316	0.0485338	0.235128	0.00917245	0.923701	0.999796	betaggt-I
FBgn0015001	201.901	0.0161422	0.214615	2.37667	0.12316	0.927505	iotaTry
FBgn0015010	1412.42	0.0763525	0.168423	13.192	0.00028115	0.0434329	Ag5r
FBgn0015011	313.657	0.233969	0.196863	0.338574	0.560653	0.999796	AhcyL2
FBgn0015019	224.486	-0.0413868	0.206572	3.0909	0.0787313	0.846857	CCT3
FBgn0015024	815.195	0.290279	0.185772	10.9509	0.0009356	0.0931439	CkIalpha
FBgn0015025	18.3062	0.0253568	0.4742	0.0407388	0.840043	0.999796	CkIIalpha-i1
FBgn0015031	648.375	-0.111005	0.179785	2.62217	0.10538	0.912482	cype
FBgn0015032	10.8933	0.103796	0.646995	0.121645	0.727257	0.999796	Cyp4c3
FBgn0015033	79.0026	-0.152722	0.276011	0.214503	0.64326	0.999796	Cyp4d8
FBgn0015034	39.2234	-0.166668	0.355312	0.816079	0.366329	0.999796	Cyp4e1
FBgn0015035	29.0027	-0.355426	0.458551	0.412843	0.52053	0.999796	Cyp4e3
FBgn0015036	79.5621	-0.0137951	0.274695	0.0764143	0.782217	0.999796	Cyp4ae1
FBgn0015037	297.164	0.00360343	0.203512	0.702386	0.401983	0.999796	Cyp4p1
FBgn0015038	188.978	-0.0230786	0.237502	0.581536	0.445711	0.999796	Cyp9b1
FBgn0015039	3352.66	-0.0542288	0.178284	0.0070863	0.932913	0.999796	Cyp9b2
FBgn0015040	206.448	-0.0991197	0.219184	1.26184	0.261304	0.999796	Cyp9c1
FBgn0015075	33.4622	-0.0877166	0.381398	0.0439506	0.833945	0.999796	Ddx1
FBgn0015218	867.379	-0.114925	0.177345	1.49598	0.221291	0.999796	eIF4E1
FBgn0015221	10800.8	-0.155972	0.160694	12.5221	0.00040216	0.059071	Fer2LCH
FBgn0015222	12527	-0.139577	0.160614	5.69657	0.0169981	0.455997	Fer1HCH
FBgn0015229	129.128	0.00384936	0.249488	8.30774	0.00394764	0.225292	glec
FBgn0015239	82.7845	0.284998	0.271519	0.653545	0.418848	0.999796	Hr78
FBgn0015240	108.327	-0.0860472	0.248913	2.45756	0.11696	0.926463	Hr96
FBgn0015245	243.763	0.113716	0.204533	0.030695	0.860923	0.999796	Hsp60A
FBgn0015247	124.245	-0.101762	0.240105	1.20738	0.271851	0.999796	Diap2
FBgn0015268	685.562	0.0246072	0.178797	0.0561618	0.812669	0.999796	Nap1
FBgn0015269	130.191	0.177545	0.233187	0.173561	0.676966	0.999796	Nf1
FBgn0015270	8.4692	-0.0748774	0.662333	0.873529	0.34998	0.999796	Orc2
FBgn0015271	6.66759	-0.413564	0.757187	0.00044092	0.983247	0.999796	Orc5
FBgn0015277	38.9449	-0.389249	0.375219	1.56155	0.211439	0.999796	Pi3K59F
FBgn0015278	439.59	0.203172	0.184376	1.00645	0.315755	0.999796	Pi3K68D
FBgn0015279	189.728	0.0611584	0.214539	0.122978	0.725827	0.999796	Pi3K92E
FBgn0015282	410.383	0.0960186	0.191731	0.240212	0.624053	0.999796	Rpt2
FBgn0015283	187.458	0.0580698	0.219224	3.13771	0.076501	0.840322	Rpn10
FBgn0015286	495.535	0.145496	0.182176	2.09369	0.147909	0.965339	Rala
FBgn0015288	1207.59	0.076894	0.169454	0.282719	0.594924	0.999796	RpL22
FBgn0015295	54.3193	0.029129	0.313572	1.21837	0.269681	0.999796	Shark
FBgn0015296	63.0728	0.0238469	0.292796	0.0487549	0.825244	0.999796	Shc
FBgn0015298	101.94	-0.232539	0.254339	1.33881	0.247244	0.999796	Srp19
FBgn0015299	80.6114	-0.0875013	0.287776	0.400002	0.527088	0.999796	Ssb-c31a
FBgn0015316	32.8695	0.736804	0.390437	2.14e-05	0.996309	0.999796	Try29F
FBgn0015320	61.7365	0.0292899	0.301041	0.170293	0.679851	0.999796	Ubc2
FBgn0015321	124.249	-0.0062437	0.235728	0.930011	0.33486	0.999796	Ubc4
FBgn0015331	48.0093	0.105223	0.318815	1.16985	0.279431	0.999796	abs
FBgn0015336	125.505	0.348909	0.245053	0.200177	0.654578	0.999796	CG15865
FBgn0015338	85.0408	0.18724	0.265338	0.355791	0.550853	0.999796	CG5861
FBgn0015351	43.6576	0.139828	0.337455	0.0424437	0.836776	0.999796	CG14906
FBgn0015359	26.5798	0.17854	0.405441	1.13749	0.286183	0.999796	CG2034
FBgn0015360	59.5368	-0.110294	0.304193	0.0904906	0.763554	0.999796	oxt
FBgn0015371	20.5852	0.189915	0.451223	0.524127	0.469086	0.999796	chn
FBgn0015372	74.5616	0.23104	0.276492	0.557575	0.455239	0.999796	RabX1
FBgn0015376	9.14496	0.339507	0.650177	0.0159258	0.899576	0.999796	cutlet
FBgn0015379	41.8435	0.0896309	0.347682	0.147443	0.700991	0.999796	dod
FBgn0015380	38.7294	-0.0690751	0.354567	0.197945	0.656385	0.999796	drl
FBgn0015391	22.7791	-0.0770716	0.450765	0.0480534	0.826486	0.999796	glu
FBgn0015396	19.5659	0.14774	0.456131	0.0532353	0.817526	0.999796	jumu
FBgn0015399	3.71256	0.477596	0.960429	0.00117855	0.972614	0.999796	kek1
FBgn0015402	41.8642	-0.322119	0.352239	0.3526	0.552645	0.999796	ksr
FBgn0015477	282.867	0.201313	0.204307	0.606106	0.436258	0.999796	Rme-8
FBgn0015509	365.948	-0.0016932	0.19938	0.465227	0.495191	0.999796	Cul1
FBgn0015513	432.775	0.125172	0.184581	0.0578165	0.809981	0.999796	mbc
FBgn0015520	39.3615	0.188108	0.352431	0.00424517	0.948051	0.999796	nonA-l
FBgn0015521	1360.68	0.183371	0.172455	0.0212592	0.884075	0.999796	RpS21
FBgn0015522	89.8061	-0.0339354	0.264471	1.21321	0.270697	0.999796	olf186-M
FBgn0015524	62.3091	-0.0009305	0.313809	0.781729	0.376613	0.999796	otp
FBgn0015527	51.1577	-0.178264	0.319939	1.82103	0.177191	0.999796	peng
FBgn0015544	72.7591	-0.0585604	0.28287	0.195795	0.658136	0.999796	spag
FBgn0015546	35.8437	0.0377133	0.359029	0.0428398	0.836027	0.999796	spel1
FBgn0015550	7.03873	-0.0777267	0.73777	0.626109	0.428786	0.999796	tap
FBgn0015568	100.814	-0.320346	0.25815	0.0345803	0.852478	0.999796	alpha-Est1
FBgn0015569	158.097	-0.103266	0.226166	0.0317903	0.858489	0.999796	alpha-Est10
FBgn0015570	12.3427	-0.732402	0.630303	0.020403	0.886417	0.999796	alpha-Est2
FBgn0015571	235.011	0.0194398	0.205732	0.969962	0.32469	0.999796	alpha-Est3
FBgn0015572	47.5891	-0.107289	0.335467	0.263691	0.607596	0.999796	alpha-Est4
FBgn0015575	1028.26	0.297718	0.188086	0.570954	0.44988	0.999796	alpha-Est7
FBgn0015576	243.199	-0.0332657	0.205562	0.206975	0.649149	0.999796	alpha-Est8
FBgn0015577	157.257	-0.029278	0.229934	1.85493	0.173211	0.997755	alpha-Est9
FBgn0015582	46.3862	-0.025082	0.33873	0.164333	0.685198	0.999796	dare
FBgn0015584	229.977	-1.39101	1.0084	0.760512	0.383168	0.999796	Acp53Ea
FBgn0015589	164.421	-0.0807562	0.220752	1.75609	0.185113	0.999796	Apc
FBgn0015591	106.599	0.256645	0.249195	1.21958	0.269442	0.999796	AstA
FBgn0015600	138.043	0.0570626	0.233817	0.828831	0.362611	0.999796	toc
FBgn0015602	60.4007	-0.226693	0.301785	0.400935	0.526607	0.999796	BEAF-32
FBgn0015609	14.4456	-0.105189	0.533497	0.788411	0.374581	0.999796	CadN
FBgn0015614	245.882	-0.058864	0.203442	1.21233	0.270872	0.999796	CanB2
FBgn0015615	100.517	-0.03541	0.2507	0.922954	0.3367	0.999796	SMC3
FBgn0015618	20.4377	0.111649	0.456724	0.0121942	0.91207	0.999796	Cdk8
FBgn0015621	12.2622	0.168008	0.560049	0.378671	0.538315	0.999796	Clp
FBgn0015622	614.683	0.0658444	0.177715	2.02486	0.154743	0.977237	Cnx99A
FBgn0015623	1384.36	0.0237069	0.169084	0.666657	0.414219	0.999796	Cpr
FBgn0015625	5.29845	-0.637798	0.901495	0.357041	0.550154	0.999796	CycB3
FBgn0015663	133.332	-0.235149	0.246857	0.0299434	0.862619	0.999796	Ugt36A1
FBgn0015664	102.953	0.0348352	0.248896	0.567708	0.451171	0.999796	Dref
FBgn0015714	593.522	-0.292835	0.184771	0.00392119	0.95007	0.999796	Cyp6a17
FBgn0015721	7.55071	-0.0524054	0.704457	0.355315	0.55112	0.999796	ktub
FBgn0015737	380.622	-0.157874	0.191425	0.630244	0.427266	0.999796	Hmu
FBgn0015754	409.796	0.161457	0.185996	0.0288975	0.865016	0.999796	Lis-1
FBgn0015756	4085.78	0.0437089	0.171057	0.0730235	0.786984	0.999796	RpL9
FBgn0015765	226.635	-0.0442885	0.216422	0.683355	0.408434	0.999796	p38a
FBgn0015766	1489.48	-0.0363715	0.194024	0.445314	0.504569	0.999796	Msr-110
FBgn0015772	389.803	0.0956793	0.188864	0.0538413	0.816509	0.999796	Nak
FBgn0015773	127.781	-0.141651	0.243126	1.84183	0.174737	0.998495	NetA
FBgn0015774	40.4964	0.240063	0.353023	1.61859	0.203288	0.999796	NetB
FBgn0015776	3005.81	-0.172722	0.166109	0.526629	0.468028	0.999796	nrv1
FBgn0015777	144.006	-0.157252	0.229156	1.48978	0.222251	0.999796	nrv2
FBgn0015778	454.721	0.381836	0.218143	3.26571	0.0707425	0.812092	rin
FBgn0015781	92.709	0.0737673	0.263109	1.28146	0.257628	0.999796	P5cr
FBgn0015789	599.896	-0.0299317	0.178644	0.83762	0.360078	0.999796	Rab10
FBgn0015790	844.429	0.051875	0.17457	2.24647	0.13392	0.949979	Rab11
FBgn0015791	249.806	-0.108279	0.203863	2.18436	0.139419	0.958802	Rab14
FBgn0015793	73.3967	0.148448	0.275436	0.0163884	0.898135	0.999796	Rab19
FBgn0015794	142.969	0.10118	0.227903	0.662327	0.41574	0.999796	Rab18
FBgn0015795	1133.41	0.0490884	0.177248	0.523085	0.469529	0.999796	Rab7
FBgn0015797	304.546	0.103149	0.195965	0.878348	0.348655	0.999796	Rab6
FBgn0015799	89.8608	0.0433532	0.266715	0.577333	0.44736	0.999796	Rbf
FBgn0015801	83.1465	0.0211116	0.275814	1.09702	0.294921	0.999796	Reg-5
FBgn0015803	123.789	0.134693	0.253481	0.00369776	0.951511	0.999796	RtGEF
FBgn0015805	157.341	0.066601	0.226695	2.21386	0.136776	0.955797	HDAC1
FBgn0015808	155.044	-0.0274171	0.234668	1.62643	0.202198	0.999796	ScpX
FBgn0015818	18.7521	0.00904776	0.471528	4.19515	0.0405398	0.660282	Spx
FBgn0015828	29.5517	0.0374282	0.395993	0.43299	0.510525	0.999796	TfIIEalpha
FBgn0015829	62.2938	-0.0601383	0.292027	0.0355575	0.850432	0.999796	TfIIEbeta
FBgn0015834	419.13	0.157764	0.188084	0.0104864	0.918437	0.999796	eIF3i
FBgn0015838	60.3407	0.198793	0.301408	0.579819	0.446383	0.999796	Vang
FBgn0015872	296.419	0.00142546	0.200001	7.65975	0.00564664	0.267692	Drip
FBgn0015903	135.08	0.084675	0.236893	2.68657	0.101198	0.904765	apt
FBgn0015904	21.6739	0.171598	0.499505	0.40994	0.522	0.999796	ara
FBgn0015905	36.8905	0.156753	0.356504	0.534975	0.464523	0.999796	ast
FBgn0015919	39.3524	-0.158596	0.387143	0.106108	0.744619	0.999796	caup
FBgn0015924	548.617	-0.18996	0.180975	0.112956	0.736803	0.999796	crq
FBgn0015925	45.1488	-0.094752	0.353939	0.0742086	0.785305	0.999796	csul
FBgn0015929	14.6926	-0.280009	0.532645	1.10802	0.292513	0.999796	dpa
FBgn0015949	253.715	0.100062	0.202667	0.567973	0.451066	0.999796	hrg
FBgn0016013	11.3707	-0.178319	0.622289	0.144934	0.703424	0.999796	Faa
FBgn0016031	240.4	-0.0448703	0.203744	1.00608	0.315843	0.999796	lama
FBgn0016032	44.1121	0.378067	0.357329	1.8203	0.177277	0.999796	lbm
FBgn0016034	15.2458	-0.106071	0.512369	0.0106875	0.917661	0.999796	mael
FBgn0016038	82.6577	-0.0176062	0.265872	0.230936	0.630831	0.999796	Vsp37A
FBgn0016041	148.429	-0.0587228	0.228697	0.0415833	0.838416	0.999796	Tom40
FBgn0016054	6.9216	0.619325	0.770776	0.550565	0.458087	0.999796	phr6-4
FBgn0016059	268.538	0.134025	0.200995	0.76358	0.38221	0.999796	Sema1b
FBgn0016061	10.1146	-0.834757	0.665926	0.386425	0.534185	0.999796	side
FBgn0016070	102.291	0.206863	0.249953	0.00751783	0.930906	0.999796	smg
FBgn0016075	40.2165	0.00292422	0.370405	0.00432519	0.947564	0.999796	vkg
FBgn0016076	150.569	-0.0528978	0.230136	0.162137	0.687197	0.999796	vri
FBgn0016078	366.186	-0.0034473	0.191023	2.45931	0.11683	0.926427	wun
FBgn0016081	631.088	0.051726	0.184664	7.35039	0.00670482	0.288823	fry
FBgn0016119	746.473	-0.364544	0.194189	5.52982	0.0186951	0.486941	ATPsynCF6
FBgn0016120	927.308	-0.126854	0.174626	4.87243	0.027289	0.561158	ATPsynD
FBgn0016122	102.328	-0.163969	0.251301	0.00021604	0.988273	0.999796	Acer
FBgn0016123	124.178	-0.361386	0.269599	1.06128	0.302924	0.999796	Alp4
FBgn0016126	427.184	-0.0318002	0.190989	0.120244	0.72877	0.999796	CaMKI
FBgn0016131	39.3084	-0.0728438	0.348565	0.0287444	0.865371	0.999796	Cdk4
FBgn0016641	66.7196	0.1223	0.288706	3.45795	0.0629482	0.766524	PTP-ER
FBgn0016650	246.71	0.241939	0.231026	0.0209065	0.885034	0.999796	Lgr1
FBgn0016672	32.4801	0.0209842	0.379448	0.40865	0.522655	0.999796	Ipp
FBgn0016675	11.3845	-0.39456	0.681361	1.32384	0.249903	0.999796	Lectin-galC1
FBgn0016684	175.005	-0.295043	0.591449	0.0971601	0.755265	0.999796	NaPi-T
FBgn0016685	313.621	0.00148016	0.206859	3.71931	0.0537866	0.732413	Nlp
FBgn0016687	643.891	-0.0601145	0.184139	0.191162	0.661951	0.999796	Nurf-38
FBgn0016691	761.544	-0.0540603	0.175565	0.26702	0.605338	0.999796	ATPsynO
FBgn0016693	412.676	-0.227894	0.189004	1.04691	0.30622	0.999796	Past1
FBgn0016694	1080.69	0.252815	0.182073	15.5614	7.99e-05	0.0178902	Pdp1
FBgn0016696	246.434	0.177251	0.201971	0.465427	0.495099	0.999796	Pitslre
FBgn0016697	115.602	0.114744	0.241742	0.196018	0.657954	0.999796	Prosalpha5
FBgn0016698	28.8445	0.279175	0.386906	0.477625	0.4895	0.999796	Ptpa
FBgn0016701	209.855	-0.0042376	0.215993	0.421329	0.516275	0.999796	Rab4
FBgn0016715	192.295	-0.0399267	0.214106	0.106396	0.744286	0.999796	Reg-2
FBgn0016726	2336.28	0.203358	0.167466	0.254366	0.614018	0.999796	RpL29
FBgn0016754	77.7403	0.053166	0.287484	0.544215	0.460691	0.999796	sba
FBgn0016756	531.822	0.10575	0.193302	7.67673	0.00559376	0.267239	Usp47
FBgn0016762	19.9443	-0.0007348	0.463498	0.217706	0.640793	0.999796	angel
FBgn0016794	62.7181	-0.116191	0.296653	0.101713	0.749783	0.999796	dos
FBgn0016797	144.394	0.0827792	0.229573	1.26524	0.260661	0.999796	fz2
FBgn0016917	1308.8	0.0770321	0.174764	0.378878	0.538204	0.999796	Stat92E
FBgn0016920	11.4929	-0.103136	0.611964	0.163193	0.686234	0.999796	nompC
FBgn0016926	482.073	0.0123182	0.188553	1.32447	0.249792	0.999796	Pino
FBgn0016930	132.845	0.114712	0.232074	0.00575968	0.939505	0.999796	Dyrk2
FBgn0016970	8.65985	0.388294	0.667113	0.234961	0.627869	0.999796	l(2)k10201
FBgn0016976	36.2859	0.133968	0.369332	0.202944	0.652355	0.999796	stnA
FBgn0016977	1276.81	0.142013	0.171001	0.561847	0.453517	0.999796	spen
FBgn0016978	48.9003	-0.0309633	0.328783	0.156015	0.692852	0.999796	snRNP-U1-70K
FBgn0016983	169.062	0.032033	0.21775	1.88424	0.169854	0.995792	smid
FBgn0016984	269.316	-0.0930683	0.206857	5.3942	0.0202038	0.504612	sktl
FBgn0017414	15.8261	-0.246451	0.510731	0.0136878	0.906864	0.999796	cag
FBgn0017418	186.774	0.304776	0.212398	0.00394927	0.949891	0.999796	ari-1
FBgn0017429	64.3097	0.00420037	0.292063	0.132164	0.716199	0.999796	CG5989
FBgn0017430	22.9756	0.215706	0.427251	0.00420889	0.948273	0.999796	Nelf-E
FBgn0017448	58.8528	-0.510703	0.808864	0.0661071	0.797092	0.999796	CG2187
FBgn0017456	8.5843	-0.231413	0.722007	0.18048	0.670961	0.999796	Ubc84D
FBgn0017457	53.4729	0.124887	0.308623	1.59205	0.207033	0.999796	U2af38
FBgn0017482	71.6759	0.189241	0.281125	0.735069	0.391245	0.999796	T3dh
FBgn0017545	4297.66	-0.124434	0.18298	0.209168	0.647421	0.999796	RpS3A
FBgn0017550	105.983	0.104036	0.255342	1.41989	0.233421	0.999796	Rga
FBgn0017551	13.5022	-0.105968	0.547863	0.487477	0.485055	0.999796	Rca1
FBgn0017558	1004.99	0.0503889	0.174234	1.37564	0.240845	0.999796	Pdk
FBgn0017561	49.4714	0.00506979	0.353231	1.15335	0.282849	0.999796	Ork1
FBgn0017566	195.838	-0.360313	0.225306	7.28695	0.00694571	0.289561	ND-75
FBgn0017567	306.587	-0.315913	0.200019	1.93592	0.164112	0.990598	ND-23
FBgn0017572	242.58	0.0736336	0.20264	0.686046	0.407513	0.999796	Mo25
FBgn0017577	11.0254	0.18943	0.582448	0.0351999	0.851177	0.999796	Mcm5
FBgn0017578	88.7459	-0.179838	0.268296	0.622323	0.430185	0.999796	Max
FBgn0017579	3443.22	0.212798	0.165231	0.123731	0.725023	0.999796	RpL14
FBgn0017581	2607.54	0.287666	0.172801	0.325618	0.568251	0.999796	Lk6
FBgn0017590	2.34901	-0.004603	1.13982	0.203392	0.651997	0.999796	klg
FBgn0019624	1108.44	0.0543904	0.170883	2.33409	0.126569	0.929553	COX5A
FBgn0019637	21.7438	-0.34349	0.453491	7.82396	0.00515581	0.259529	Atu
FBgn0019643	1077.12	0.166914	0.176505	0.391824	0.531342	0.999796	AANAT1
FBgn0019644	700.958	-0.0500662	0.176955	0.00692634	0.933673	0.999796	ATPsynB
FBgn0019662	267.714	-0.0149904	0.199943	3.46641	0.0626272	0.766524	qm
FBgn0019686	44.7944	0.396325	0.32933	0.155378	0.693448	0.999796	lok
FBgn0019830	277.413	-0.170372	0.208523	3.00365	0.0830773	0.852227	colt
FBgn0019890	503.497	0.335223	0.184309	2.61915	0.105581	0.913133	Smg5
FBgn0019925	443.677	-0.0039277	0.185328	1.98371	0.159	0.983573	Surf4
FBgn0019928	434.812	-0.77281	0.222273	0.726918	0.393884	0.999796	Ser8
FBgn0019929	14.3682	0.267278	0.614429	0.276149	0.599236	0.999796	Ser7
FBgn0019932	82.5011	-0.059666	0.289765	0.33611	0.562083	0.999796	SamDC
FBgn0019936	2814.24	-0.163577	0.189905	1.26734	0.260267	0.999796	RpS20
FBgn0019938	88.2004	0.227785	0.261598	0.531079	0.466154	0.999796	RpI1
FBgn0019949	40.8114	0.0700533	0.339967	0.0519792	0.819654	0.999796	Cdk9
FBgn0019952	54.2166	-0.262842	0.331423	0.373726	0.54098	0.999796	Orct
FBgn0019957	300.886	0.0212103	0.19624	0.150273	0.698275	0.999796	ND-42
FBgn0019960	240.786	-0.274959	0.208034	4.25957	0.0390299	0.651225	Mitofilin
FBgn0019968	369.624	0.109471	0.192659	3.30719	0.0689772	0.799528	Khc-73
FBgn0019972	124.398	0.0296304	0.237438	0.0177042	0.894148	0.999796	Drice
FBgn0019982	137.827	-0.21755	0.233902	7.67919	0.00558613	0.267239	Gs1l
FBgn0019990	99.4809	0.119489	0.249333	4.19727	0.0404891	0.660282	Gcn2
FBgn0020018	43.2582	0.204587	0.334918	9.24e-05	0.992329	0.999796	Ppox
FBgn0020224	190.723	-0.0342003	0.21621	0.668314	0.41364	0.999796	Cbl
FBgn0020235	815.539	-0.0313542	0.177576	0.247019	0.619182	0.999796	ATPsyngamma
FBgn0020236	1321.4	-0.051926	0.170671	2.12064	0.145326	0.96329	ATPCL
FBgn0020238	2221.92	0.0150789	0.16495	1.81049	0.178449	0.999796	14-3-3epsilon
FBgn0020249	267.172	0.00873901	0.199204	0.0173574	0.895184	0.999796	stck
FBgn0020251	162.341	0.0775087	0.225639	0.963215	0.326378	0.999796	sfl
FBgn0020255	504.773	0.0640277	0.185754	2.27964	0.131082	0.944271	Ran
FBgn0020257	173.344	0.152328	0.218571	0.759697	0.383423	0.999796	Ppa
FBgn0020261	51.1284	-0.248967	0.325705	0.251234	0.616208	0.999796	pcm
FBgn0020269	5.93948	0.329435	0.814375	0.129451	0.719002	0.999796	mspo
FBgn0020270	66.2546	0.26368	0.286645	0.0563432	0.812372	0.999796	mre11
FBgn0020272	13.1531	0.292184	0.5681	0.0075114	0.930935	0.999796	mst
FBgn0020278	135.186	-0.0523342	0.247271	2.8515	0.0912888	0.880461	loco
FBgn0020279	260.521	-0.0280145	0.202437	0.436415	0.508858	0.999796	lig
FBgn0020294	67.0126	0.302231	0.294713	0.00618349	0.937323	0.999796	ko
FBgn0020299	69.9941	0.106191	0.28925	0.0178281	0.893781	0.999796	stumps
FBgn0020300	26.242	-0.180577	0.43705	0.00287849	0.957213	0.999796	geko
FBgn0020304	354.208	0.0548186	0.192904	0.283239	0.594586	0.999796	drongo
FBgn0020305	38.1853	0.199986	0.347029	0.829842	0.362318	0.999796	dbe
FBgn0020306	464.048	0.0718294	0.186522	5.12201	0.0236242	0.537025	dom
FBgn0020307	211.792	0.0790902	0.211701	8.17525	0.00424659	0.233177	dve
FBgn0020309	441.909	0.0390845	0.189989	3.60971	0.0574431	0.743772	crol
FBgn0020312	50.0387	0.0904754	0.326076	0.042793	0.836116	0.999796	Tmtc3
FBgn0020369	269.457	0.0919846	0.206545	0.109726	0.740457	0.999796	Rpt6
FBgn0020370	271.765	-0.26505	0.200801	0.987246	0.320416	0.999796	TppII
FBgn0020372	2.66451	-0.389386	1.16135	0.109183	0.741076	0.999796	TM4SF
FBgn0020379	30.5827	0.28772	0.387166	0.0211025	0.8845	0.999796	Rfx
FBgn0020381	119.636	0.0798727	0.24447	0.00451773	0.946411	0.999796	Dredd
FBgn0020385	126.971	-0.430674	0.250723	7.15089	0.00749266	0.305156	pug
FBgn0020386	494.31	0.129915	0.182019	1.17114	0.279168	0.999796	Pdk1
FBgn0020388	125.519	-0.256256	0.242807	2.96607	0.0850283	0.860851	Gcn5
FBgn0020389	51.8831	-0.0833055	0.321431	1.03274	0.309515	0.999796	Papss
FBgn0020391	5.68151	-0.0447469	0.804506	0.00643161	0.93608	0.999796	Nrk
FBgn0020392	161.689	-0.165122	0.223241	0.225602	0.634804	0.999796	Nmt
FBgn0020407	21.5818	-0.455655	0.45697	0.498808	0.480024	0.999796	asun
FBgn0020412	176.987	-0.0273444	0.217686	0.615	0.432911	0.999796	JIL-1
FBgn0020414	665.039	-0.0362096	0.177656	3.94415	0.0470345	0.695011	Idgf3
FBgn0020415	242.855	-0.0595674	0.204775	2.15498	0.142109	0.961373	Idgf2
FBgn0020416	143.67	-0.3929	0.238635	0.0916162	0.762132	0.999796	Idgf1
FBgn0020440	143.903	0.0634568	0.233608	0.00774232	0.929884	0.999796	Fak
FBgn0020443	430.207	0.177017	0.187929	1.91686	0.166203	0.994921	eRF3
FBgn0020445	43.3613	0.0406573	0.341732	0.333883	0.563382	0.999796	E23
FBgn0020493	172.4	0.00451653	0.217873	0.0662379	0.796895	0.999796	Dad
FBgn0020496	570.964	0.31745	0.187373	1.07315	0.300235	0.999796	CtBP
FBgn0020497	428.647	0.0443472	0.184808	0.382625	0.536202	0.999796	emb
FBgn0020503	767.491	0.0570627	0.174779	0.85972	0.353817	0.999796	CLIP-190
FBgn0020506	215.694	-0.61466	0.232088	0.0342075	0.853266	0.999796	Amyrel
FBgn0020508	360.455	-0.391524	0.195258	2.89273	0.08898	0.872141	Ag5r2
FBgn0020510	122.924	-0.104894	0.23866	0.160491	0.688705	0.999796	Abi
FBgn0020513	154.879	0.218518	0.224909	3.12979	0.0768739	0.840718	Paics
FBgn0020521	171.642	0.0488781	0.240777	0.29316	0.588203	0.999796	pio
FBgn0020545	191.36	-0.166938	0.221119	0.00098618	0.974948	0.999796	kraken
FBgn0020616	98.6561	0.0419738	0.254172	0.0489035	0.824982	0.999796	SA
FBgn0020618	2691.87	-0.290912	0.164188	16.4562	4.98e-05	0.0120563	Rack1
FBgn0020620	148.935	0.146491	0.22638	0.00798302	0.928806	0.999796	RN-tre
FBgn0020621	309.025	0.154437	0.195379	1.28082	0.257746	0.999796	Pkn
FBgn0020622	315.2	0.344938	0.192876	0.429301	0.512332	0.999796	Pi3K21B
FBgn0020626	180.67	-0.0664506	0.224381	0.0778301	0.78026	0.999796	Osbp
FBgn0020633	14.2163	0.294224	0.52716	0.11492	0.734611	0.999796	Mcm7
FBgn0020647	76.6442	0.233037	0.283256	0.060656	0.805462	0.999796	KrT95D
FBgn0020653	880.196	-0.122111	0.174328	6.35414	0.0117108	0.386693	Trxr-1
FBgn0020655	105.151	-0.130691	0.256864	2.21396	0.136767	0.955797	ArfGAP1
FBgn0020660	857.911	-0.042813	0.182628	0.460122	0.497567	0.999796	eIF4B
FBgn0020762	88.8552	0.0950261	0.263704	0.0113993	0.914974	0.999796	Atet
FBgn0020764	272.965	-0.162176	0.213597	1.09123	0.296199	0.999796	Alas
FBgn0020765	6.36219	-0.726121	0.949906	0.582056	0.445507	0.999796	Acp65Aa
FBgn0020767	76.7138	0.0968618	0.284597	0.00762518	0.930415	0.999796	Spred
FBgn0020880	7.05142	-0.0429328	0.7233	0.00034049	0.985278	0.999796	CG7179
FBgn0020887	58.2806	-0.0132747	0.308441	1.76262	0.184299	0.999796	Su(z)12
FBgn0020906	3112.18	-0.322289	0.201061	0.100156	0.751642	0.999796	Jon25Bi
FBgn0020907	162.935	-0.496008	0.837305	0.00040791	0.983886	0.999796	Scp2
FBgn0020908	118.517	-0.907574	0.386194	91.402	1.17e-21	5.25e-18	Scp1
FBgn0020909	14.5606	0.121512	0.536767	0.0966645	0.75587	0.999796	Rtc1
FBgn0020910	4208.42	-0.0814816	0.163463	2.77921	0.095495	0.893798	RpL3
FBgn0020912	152.818	-0.0897016	0.228486	2.72614	0.0987174	0.898891	Ptx1
FBgn0020930	32.7453	0.00715137	0.386242	0.213891	0.643734	0.999796	Dgkepsilon
FBgn0021750	26.3097	-0.450546	0.416636	0.520513	0.470623	0.999796	SerRS-m
FBgn0021760	311.274	0.0790826	0.193991	0.040541	0.840426	0.999796	chb
FBgn0021761	70.2354	0.127475	0.282824	0.256525	0.612518	0.999796	Nup154
FBgn0021764	104.714	0.170797	0.247086	0.124689	0.724004	0.999796	sdk
FBgn0021765	92.089	-0.307198	0.27551	2.35621	0.124785	0.927862	scu
FBgn0021767	23.0056	-0.0425407	0.427959	1.06154	0.302864	0.999796	org-1
FBgn0021768	100.631	0.134766	0.251621	0.0666015	0.796351	0.999796	nudC
FBgn0021776	42.9969	-0.609599	0.356126	3.4246	0.064232	0.773033	mira
FBgn0021795	178.273	0.143899	0.219254	0.0484759	0.825737	0.999796	Tapdelta
FBgn0021796	156.967	0.160476	0.244022	3.63138	0.0566996	0.743772	Tor
FBgn0021800	65.7938	0.219727	0.292948	2.9113	0.0879609	0.872141	Reph
FBgn0021814	173.648	-0.0296038	0.219443	0.589707	0.442532	0.999796	Vps28
FBgn0021825	117.165	0.18382	0.254671	1.84923	0.173873	0.998419	DCTN2-p50
FBgn0021847	67.4581	0.120209	0.290218	2.98179	0.084206	0.85737	Ttc7
FBgn0021856	82.0711	-0.160943	0.272364	0.366296	0.54503	0.999796	l(2)k14505
FBgn0021872	947.863	-0.179028	0.173639	4.68166	0.0304862	0.581184	Xbp1
FBgn0021874	12.8212	0.107307	0.562084	0.833434	0.361281	0.999796	Nle
FBgn0021875	20.2286	0.0454108	0.461234	0.23098	0.630798	0.999796	Zfrp8
FBgn0021895	139.524	0.250455	0.231887	3.69828	0.0544685	0.737218	ytr
FBgn0021906	338.431	-0.285283	0.196808	0.0400211	0.841439	0.999796	RFeSP
FBgn0021944	109.909	-0.103038	0.259751	2.23366	0.135034	0.952579	Coprox
FBgn0021967	487.289	-0.0488517	0.183377	5.32146	0.0210644	0.510087	ND-PDSW
FBgn0021979	464.654	-0.0198742	0.202353	0.830302	0.362185	0.999796	l(2)k09913
FBgn0021995	48.8987	0.116695	0.317617	1.15862	0.281752	0.999796	Rs1
FBgn0022023	733.075	0.065999	0.180183	1.2346	0.266514	0.999796	eIF3h
FBgn0022027	25.9817	0.0567904	0.413793	0.226588	0.634065	0.999796	Vps25
FBgn0022029	157.834	0.0910236	0.221645	3e-05	0.995631	0.999796	l(2)k01209
FBgn0022069	60.7855	0.153435	0.294903	0.41413	0.519881	0.999796	Nnp-1
FBgn0022097	1340.75	-0.124498	0.17111	0.124654	0.724041	0.999796	Vha36-1
FBgn0022153	172.926	0.0173632	0.219006	1.23445	0.266544	0.999796	l(2)k05819
FBgn0022160	181.562	-0.196374	0.229343	0.0549045	0.814739	0.999796	Gpo1
FBgn0022213	191.111	-0.0346299	0.21961	0.0796526	0.777769	0.999796	Cse1
FBgn0022224	15.6034	-0.0059002	0.526369	0.142289	0.706016	0.999796	ubl
FBgn0022238	235.048	0.0950789	0.203786	4.43514	0.0352064	0.624652	lolal
FBgn0022288	55.1016	0.0528727	0.308617	0.212521	0.644799	0.999796	l(2)09851
FBgn0022338	36.4759	-0.0012502	0.356493	0.0669025	0.795901	0.999796	dnk
FBgn0022343	124.287	0.0318415	0.24084	0.220859	0.638386	0.999796	CG3760
FBgn0022344	118.834	0.0544436	0.238453	0.264562	0.607003	0.999796	CG10340
FBgn0022349	374.176	0.11071	0.188196	0.230018	0.631511	0.999796	CG1910
FBgn0022355	299.927	0.0309599	0.206382	1.09522	0.295317	0.999796	Tsf1
FBgn0022359	15.9916	0.0487739	0.517503	3.09812	0.0783826	0.846028	Sodh-2
FBgn0022361	316.087	0.0151856	0.19596	0.275108	0.599926	0.999796	Pur-alpha
FBgn0022382	498.999	0.217342	0.186094	6.50489	0.0107578	0.373941	Pka-R2
FBgn0022699	25.4867	-0.418132	0.446134	1.27036	0.259699	0.999796	D19B
FBgn0022700	110.979	-0.155996	0.252305	2.80686	0.0938619	0.889169	Cht4
FBgn0022702	15.7789	0.286863	0.543464	2.05249	0.151958	0.971059	Cht2
FBgn0022709	163.049	0.14171	0.235749	0.695356	0.404349	0.999796	Adk1
FBgn0022710	163.173	-0.0931146	0.223489	0.571083	0.449829	0.999796	Ac13E
FBgn0022724	13.938	0.176127	0.541229	0.0851067	0.770493	0.999796	Taf8
FBgn0022740	9.02983	-0.0646962	0.67487	1.08069	0.298543	0.999796	HLH54F
FBgn0022764	441.341	0.141718	0.198318	2.17424	0.140339	0.958937	Sin3A
FBgn0022768	94.1492	0.06646	0.258996	2.53465	0.111372	0.914241	Pp2C1
FBgn0022770	2.4162	-0.246512	1.19885	0.130247	0.718176	0.999796	Peritrophin-A
FBgn0022774	35.7646	0.159772	0.447619	1.31102	0.252211	0.999796	Oat
FBgn0022786	39.0541	0.0183619	0.35134	0.803198	0.370139	0.999796	Hira
FBgn0022787	150.269	0.0567464	0.230625	0.952659	0.329043	0.999796	Hel89B
FBgn0022800	26.4394	0.223383	0.421656	0.0677986	0.794569	0.999796	Cad96Ca
FBgn0022893	259.703	0.255258	0.20255	1.54704	0.213572	0.999796	Df31
FBgn0022935	48.5979	-0.242646	0.329112	3.80289	0.0511642	0.718268	D19A
FBgn0022936	26.9729	0.0594564	0.404874	0.439304	0.507459	0.999796	CycH
FBgn0022942	97.0982	0.152323	0.254044	0.151751	0.696868	0.999796	Cbp80
FBgn0022943	35.9329	0.0702017	0.360911	0.894102	0.344368	0.999796	Cbp20
FBgn0022959	329.918	0.425416	0.217742	4.14018	0.0418768	0.673769	yps
FBgn0022960	79.9492	0.0243594	0.272867	0.0206745	0.885669	0.999796	vimar
FBgn0022984	170.175	0.0394388	0.220363	3.13749	0.0765115	0.840322	qkr58E-3
FBgn0022985	87.8832	0.206814	0.269255	1.67973	0.19496	0.999796	qkr58E-2
FBgn0022986	86.721	0.331216	0.263655	0.977731	0.32276	0.999796	qkr58E-1
FBgn0022987	75.5932	0.319838	0.2769	0.0459548	0.830258	0.999796	qkr54B
FBgn0023000	48.4372	-0.0137679	0.333107	0.00285754	0.957369	0.999796	mth
FBgn0023001	68.3003	-0.145176	0.293438	0.832826	0.361457	0.999796	melt
FBgn0023023	48.1521	0.0570002	0.332931	0.241329	0.623248	0.999796	CRMP
FBgn0023076	168.679	-0.0182649	0.219187	3.18964	0.0741064	0.830594	Clk
FBgn0023081	124.234	0.323537	0.235583	0.178163	0.672957	0.999796	gek
FBgn0023083	443.682	-0.0020177	0.184488	1.39215	0.238042	0.999796	fray
FBgn0023090	17.0732	-1.029	0.583533	0.0340459	0.853609	0.999796	dtr
FBgn0023091	4.6244	0.0638663	0.863145	0.237721	0.625857	0.999796	dimm
FBgn0023094	82.0982	0.0181818	0.266741	0.0900927	0.764059	0.999796	cyc
FBgn0023095	356.325	0.0647023	0.203208	1.68428	0.194357	0.999796	caps
FBgn0023097	66.4379	0.194987	0.291561	0.168687	0.681282	0.999796	bon
FBgn0023129	523.409	0.23745	0.182277	0.0225776	0.880561	0.999796	aay
FBgn0023130	11.8942	-0.350983	0.614495	0.428104	0.512921	0.999796	a6
FBgn0023143	649.541	-0.0792581	0.179722	0.9826	0.321558	0.999796	Uba1
FBgn0023167	42.4446	0.246967	0.343362	7.11e-06	0.997872	0.999796	SmD3
FBgn0023169	193.782	-0.316004	0.220966	0.025089	0.874145	0.999796	AMPKalpha
FBgn0023170	1610.02	0.381651	0.171802	0.440517	0.506873	0.999796	RpL39
FBgn0023171	53.2906	0.0114323	0.311803	0.87955	0.348325	0.999796	rnh1
FBgn0023172	662.414	0.266487	0.176729	1.37721	0.240578	0.999796	RhoGEF2
FBgn0023174	440.803	0.0814806	0.191275	0.654012	0.418682	0.999796	Prosbeta2
FBgn0023175	168.67	0.109966	0.218669	0.0623162	0.802872	0.999796	Prosalpha7
FBgn0023177	54.8976	-0.211644	0.318274	0.0860733	0.76923	0.999796	Pp4-19C
FBgn0023179	34.6767	-0.260863	0.39616	1.44623	0.229134	0.999796	amon
FBgn0023180	8.36812	0.279855	0.651763	0.0723003	0.788016	0.999796	Orc6
FBgn0023181	5.95553	0.304031	0.81137	0.619879	0.431092	0.999796	Orc4
FBgn0023197	22.3894	0.0478687	0.437525	0.782854	0.37627	0.999796	Jon74E
FBgn0023212	239.451	-0.0573573	0.20796	0.638285	0.424332	0.999796	EloB
FBgn0023213	1836.44	-0.0141639	0.169929	0.131267	0.717122	0.999796	eIF4G1
FBgn0023214	49.7288	0.381165	0.329019	2.24856	0.133739	0.949979	edl
FBgn0023215	268.569	0.398717	0.220135	3.21237	0.0730837	0.828571	Mnt
FBgn0023216	32.1502	0.0481663	0.376765	0.206778	0.649305	0.999796	Parg
FBgn0023388	127.152	-0.127379	0.242153	0.642458	0.422822	0.999796	Dap160
FBgn0023395	6.86617	0.303579	0.75511	0.00764934	0.930305	0.999796	Chd3
FBgn0023407	230.855	0.00423953	0.20797	0.00737812	0.931549	0.999796	B4
FBgn0023416	8.41459	0.307726	0.736961	2.02816	0.154408	0.977098	Ac3
FBgn0023441	194.417	0.0559927	0.214785	1.51418	0.218502	0.999796	fus
FBgn0023458	344.735	-0.345458	0.195543	9.29356	0.0022996	0.166654	Rbcn-3A
FBgn0023477	751.502	-0.249776	0.175672	6.98222	0.00823234	0.324942	Taldo
FBgn0023479	173.925	-0.0673918	0.227496	0.23886	0.625031	0.999796	teq
FBgn0023495	179.818	0.00099957	0.215599	0.793248	0.37312	0.999796	Lip3
FBgn0023506	34.0281	0.0666639	0.36511	1.20834	0.27166	0.999796	Es2
FBgn0023507	531.871	-0.331197	0.187836	0.848605	0.356947	0.999796	D2hgdh
FBgn0023508	134.255	-0.221168	0.240916	2.52178	0.112284	0.916034	Ocrl
FBgn0023509	39.2448	-0.005622	0.38151	0.65574	0.418068	0.999796	mip130
FBgn0023510	314.229	-0.0295365	0.204546	1.51331	0.218635	0.999796	Rbcn-3B
FBgn0023511	55.7733	0.0133356	0.320193	0.0897111	0.764545	0.999796	Edem1
FBgn0023512	41.7371	0.312831	0.347842	0.0215649	0.88325	0.999796	eIF2Bepsilon
FBgn0023513	12.4803	-0.0959046	0.57037	1.41915	0.233543	0.999796	CG14803
FBgn0023514	63.0132	-0.0397251	0.300082	0.481072	0.487937	0.999796	CG14805
FBgn0023515	8.12535	-0.0164678	0.670578	2.39637	0.121617	0.927505	CG14814
FBgn0023516	109.114	-0.421911	0.262675	3.83402	0.0502222	0.717827	Pex5
FBgn0023517	26.682	0.162454	0.412344	0.128038	0.720475	0.999796	Pgam5
FBgn0023518	68.3494	-0.293981	0.29039	0.031018	0.8602	0.999796	trr
FBgn0023519	32.0879	-0.0771713	0.37735	1.73848	0.187332	0.999796	mRpL16
FBgn0023520	27.9977	0.122017	0.397899	0.0888055	0.765701	0.999796	CG3857
FBgn0023521	14.6822	0.0587519	0.537995	0.0142794	0.904882	0.999796	CG3587
FBgn0023522	59.2989	-0.136497	0.301166	0.532325	0.465631	0.999796	CG11596
FBgn0023525	36.5914	0.343009	0.365367	0.0019851	0.964462	0.999796	CG3191
FBgn0023526	136.583	-0.107483	0.247174	5.48133	0.0192206	0.491761	CG2865
FBgn0023527	30.5522	-0.0205963	0.384704	1.44461	0.229394	0.999796	CG3071
FBgn0023528	265.718	0.05755	0.202205	0.362537	0.5471	0.999796	CG2924
FBgn0023529	833.216	0.078312	0.1746	0.701438	0.402301	0.999796	CG2918
FBgn0023530	43.7345	0.154723	0.337071	0.466632	0.494541	0.999796	CG3740
FBgn0023531	16.4191	-0.0456209	0.51295	0.106402	0.744278	0.999796	CG32809
FBgn0023534	15.9445	0.120188	0.505205	0.615101	0.432874	0.999796	CG17778
FBgn0023535	8.07298	-0.135434	0.693094	1.28284	0.257371	0.999796	arg
FBgn0023536	33.2542	0.132714	0.370183	0.0317272	0.858628	0.999796	CG3156
FBgn0023537	477.93	-0.193523	0.183743	2.36011	0.124473	0.927855	CG17896
FBgn0023540	30.5109	-0.0861355	0.384995	0.0145005	0.904152	0.999796	CG3630
FBgn0023541	1043.84	-0.203295	0.172819	0.160326	0.688857	0.999796	Cyp4d14
FBgn0023542	111.581	0.155572	0.245043	0.227994	0.633015	0.999796	Nmd3
FBgn0023545	52.5452	0.113837	0.324466	0.109606	0.740593	0.999796	PIG-K
FBgn0023549	179.903	-0.54267	0.227407	5.16503	0.0230461	0.530831	Mct1
FBgn0023550	3.98993	-0.587396	1.04885	0.179082	0.672163	0.999796	FarO
FBgn0024150	36.3634	0.415059	0.367388	0.257288	0.611989	0.999796	Ac78C
FBgn0024179	133.027	0.0546377	0.23248	0.104877	0.746053	0.999796	wit
FBgn0024182	35.6041	-0.106802	0.366422	5.74915	0.0164966	0.447908	waw
FBgn0024183	275.686	0.344497	0.213324	0.255281	0.613381	0.999796	vig
FBgn0024187	181.854	0.0211766	0.22395	2.03015	0.154205	0.977098	syd
FBgn0024188	85.664	-0.0519229	0.269063	0.318428	0.572554	0.999796	san
FBgn0024189	4.58815	0.425437	0.871365	0.153627	0.695093	0.999796	sns
FBgn0024191	7.46476	-0.525957	0.792867	0.871258	0.350607	0.999796	sip1
FBgn0024194	38.9788	0.0857187	0.351663	0.0638484	0.800514	0.999796	rasp
[truncated: 7,429 more rows]

## Sheet: Table S5
	baseMean	log2FoldChange	lfcSE	stat	pvalue	padj	gene
[truncated: 8,960 more rows]

[truncated: 5 more sheets: Table S6, Table S7, Table S8, Table S9, Table S10]
